# Supplementary material for: Major Ethnic Populations Are Significantly Differentiated at the Glioblastoma Multiforme Candidate Loci
Source: Int J Mol Sci. 2026 May 15;27(10):4424. doi: 10.3390/ijms27104424 (PMC13207569; doi:10.3390/ijms27104424)
Supplement: Supplementary file 1 [file ijms-27-04424-s001.zip]

Archive with 8 entries (8 files):
- Table S3.xlsx
- Table S8.xlsx
- Table S7.xlsx
- Table S6.xlsx
- Table S2.xlsx
- Table S5.xlsx
- Table S4.xlsx
- Table S1.xlsx
