# Supplementary material for: Major Ethnic Populations Are Significantly Differentiated at the Glioblastoma Multiforme Candidate Loci
Source: Int J Mol Sci. 2026 May 15;27(10):4424. doi: 10.3390/ijms27104424 (PMC13207569; doi:10.3390/ijms27104424)
Supplement: Supplementary file 1 [file ijms-27-04424-s001.zip › Table S3.xlsx]

## Sheet: S3a
Table S3. The P-value cutoffs and FDR-adjusted significance in allele enrichment/depletion values. a - superpopulations, b - subpopulations
a
Locus	Population	Count	Direction	P-value	FDR	signed_log10_FDR	odds_ratio
rs10069690	AFR	875	Enriched	6.64107e-90	1.49424e-88	87.8256	2.7424
rs10852606	AFR	719	Depleted	8.3214e-18	5.34947e-17	-16.2717	0.695098
rs11233250	AFR	1279	Enriched	0.000154122	0.000301542	3.52065	1.13933
rs11979158	AFR	893	Depleted	1.08927e-28	1.96069e-27	-26.7076	0.654367
rs2297440	AFR	1288	Enriched	3.16729e-27	4.75093e-26	25.3232	1.49747
rs2562152	AFR	283	Depleted	1.11446e-143	1.00301e-141	-140.999	0.252657
rs35850753	AFR	1	Depleted	0.00119391	0.00206638	-2.68479	0.140027
rs3751667	AFR	565	Enriched	0.000965752	0.00170427	2.76846	1.17914
rs55705857	AFR	1	Depleted	3.57565e-12	1.46277e-11	-10.8348	0.0424495
rs6062302	AFR	1287	Enriched	7.89289e-27	1.0148e-25	24.9936	1.4926
rs634537	AFR	22	Depleted	9.76643e-100	2.92993e-98	-97.5331	0.0617507
rs723527	AFR	346	Depleted	8.87137e-07	2.28121e-06	-5.64183	0.747053
rs72709458	AFR	210	Depleted	5.13013e-06	1.18388e-05	-4.92669	0.711989
rs75061358	AFR	6	Depleted	1.46916e-14	7.77791e-14	-13.1091	0.114233
rs7732320	AFR	662	Enriched	2.09644e-127	9.43396e-126	125.025	4.62307
rs78378222	AFR	0	Depleted	0.0139261	0.0219886	-1.6578	0.0951206
rs10069690	AMR	153	Depleted	2.78402e-10	9.63698e-10	-9.01606	0.605715
rs10852606	AMR	510	Enriched	0.000455326	0.000853737	3.06868	1.18861
rs11233250	AMR	515	Depleted	0.0047519	0.00791984	-2.10128	0.879926
rs2562152	AMR	508	Enriched	1.86522e-09	5.99534e-09	8.22219	1.36744
rs3751667	AMR	181	Depleted	2.11152e-06	5.00098e-06	-5.30095	0.702632
rs723527	AMR	232	Enriched	0.0274985	0.0412478	1.3846	1.15719
rs75061358	AMR	40	Enriched	1.70456e-05	3.74172e-05	4.42693	2.33271
rs7732320	AMR	107	Depleted	0.00056837	0.00104394	-2.98132	0.723226
rs10069690	EAS	210	Depleted	2.26984e-12	9.72788e-12	-11.012	0.612513
rs10852606	EAS	679	Enriched	4.83713e-05	0.000103653	3.98442	1.19806
rs11233250	EAS	815	Enriched	0.00928499	0.0151936	1.81834	1.10491
rs11979158	EAS	955	Enriched	3.45452e-15	1.94317e-14	13.7115	1.37091
rs2297440	EAS	442	Depleted	6.62642e-23	7.45472e-22	-21.1276	0.61259
rs2562152	EAS	673	Enriched	4.82472e-12	1.88793e-11	10.724	1.38168
rs3751667	EAS	386	Enriched	0.00012177	0.00024354	3.61343	1.2501
rs3851634	EAS	894	Enriched	5.92791e-09	1.8397e-08	7.73525	1.26519
rs6062302	EAS	449	Depleted	1.47119e-21	1.2037e-20	-19.9195	0.623639
rs634537	EAS	195	Enriched	0.0104117	0.0167331	1.77642	1.21766
rs723527	EAS	169	Depleted	1.74165e-14	8.70827e-14	-13.0601	0.557123
rs75061358	EAS	12	Depleted	0.000340942	0.000652868	-3.18517	0.406131
rs7732320	EAS	82	Depleted	6.96278e-22	6.2665e-21	-20.203	0.379917
rs10069690	EUR	246	Depleted	4.58447e-11	1.71918e-10	-9.76468	0.647915
rs11979158	EUR	896	Enriched	0.0308267	0.045482	1.34216	1.07932
rs2235573	EUR	511	Depleted	0.00389552	0.00661503	-2.17947	0.874584
rs2297440	EUR	631	Depleted	5.65267e-05	0.000118312	-3.92697	0.839372
rs2562152	EUR	785	Enriched	8.41876e-20	5.82837e-19	18.2345	1.50405
rs35850753	EUR	19	Enriched	5.34928e-08	1.55302e-07	6.80882	8.23279
rs3751667	EUR	280	Depleted	2.73701e-07	7.46457e-07	-6.12699	0.724444
rs55705857	EUR	41	Enriched	5.5814e-08	1.56977e-07	6.80416	3.30129
rs6062302	EUR	632	Depleted	5.9135e-05	0.000120958	-3.91737	0.83988
rs634537	EUR	294	Enriched	1.10123e-17	6.60736e-17	16.18	1.89265
rs723527	EUR	370	Enriched	1.68278e-05	3.74172e-05	4.42693	1.29908
rs75061358	EUR	70	Enriched	2.47986e-13	1.11594e-12	11.9524	3.48506
rs7732320	EUR	95	Depleted	8.87575e-23	8.87575e-22	-21.0518	0.392576
rs78378222	EUR	11	Enriched	1.05555e-06	2.63887e-06	5.57858	18.4344
rs10069690	SAS	257	Depleted	2.77887e-10	9.63698e-10	-9.01606	0.663921
rs11233250	SAS	740	Depleted	4.27129e-07	1.13064e-06	-5.94668	0.812946
rs11979158	SAS	921	Enriched	0.017862	0.027717	1.55725	1.08854
rs2235573	SAS	621	Enriched	0.0200105	0.0305245	1.51535	1.10462
rs2562152	SAS	702	Enriched	2.03406e-06	4.94772e-06	5.30559	1.23775
rs3851634	SAS	721	Depleted	8.02567e-09	2.4077e-08	-7.6184	0.787329
rs634537	SAS	285	Enriched	4.80327e-14	2.27523e-13	12.643	1.75561
rs723527	SAS	407	Enriched	1.1324e-09	3.77468e-09	8.42312	1.44339
rs72709458	SAS	237	Enriched	0.000813395	0.00146411	2.83443	1.28149
rs7732320	SAS	103	Depleted	5.29921e-21	3.97441e-20	-19.4007	0.417793

## Sheet: S3b
Table S3. The P-value cutoffs and FDR-adjusted significance in allele enrichment/depletion values. a - superpopulations, b - subpopulations
b
Locus	Population	Count	Direction	P-value	FDR	signed_log10_FDR	odds_ratio
rs2562152	ACB	45	Depleted	7.31653e-17	2.63395e-15	-14.5794	0.345734
rs7732320	ACB	96	Enriched	2.52878e-13	5.63557e-12	11.2491	2.45256
rs10069690	ACB	124	Enriched	1.88689e-09	2.38666e-08	7.62221	1.86605
rs634537	ACB	13	Depleted	1.33563e-06	1.09662e-05	-4.95994	0.338157
rs11979158	ACB	129	Depleted	6.16009e-05	0.000323924	-3.48956	0.708487
rs2297440	ACB	184	Enriched	0.00101667	0.00365999	2.43652	1.29834
rs6062302	ACB	184	Enriched	0.00106941	0.00382048	2.41788	1.29666
rs10852606	ACB	107	Depleted	0.00401345	0.0115233	-1.93842	0.769046
rs72709458	ACB	24	Depleted	0.00429374	0.0122529	-1.91176	0.60197
rs55705857	ACB	0	Depleted	0.0218848	0.0483637	-1.31548	0.127191
rs634537	ASW	4	Depleted	5.03352e-07	4.53017e-06	-5.34389	0.18138
rs7732320	ASW	52	Enriched	5.50066e-06	3.57543e-05	4.44667	2.06152
rs2562152	ASW	45	Depleted	5.06381e-05	0.000269302	-3.56976	0.57551
rs10069690	ASW	64	Enriched	0.00251662	0.00785185	2.10503	1.49696
rs11979158	ASW	87	Depleted	0.0125614	0.0312698	-1.50487	0.779794
rs2297440	ASW	111	Enriched	0.0214035	0.0479274	1.31942	1.24745
rs6062302	ASW	111	Enriched	0.0220117	0.0483637	1.31548	1.24587
rs723527	BEB	112	Enriched	5.79298e-12	1.04274e-10	9.98183	2.15639
rs75061358	BEB	20	Enriched	8.98441e-07	7.70877e-06	5.11302	4.08244
rs634537	BEB	63	Enriched	3.862e-06	2.69764e-05	4.56902	1.9431
rs3751667	BEB	37	Depleted	2.27222e-05	0.000139921	-3.85412	0.535882
rs2562152	BEB	151	Enriched	3.75332e-05	0.000216858	3.66382	1.4501
rs7732320	BEB	17	Depleted	4.08798e-05	0.000230503	-3.63732	0.431704
rs10069690	BEB	39	Depleted	0.000246216	0.00108707	-2.96374	0.589054
rs3851634	BEB	122	Depleted	0.00139672	0.00477128	-2.32137	0.756384
rs55705857	BEB	8	Enriched	0.0200024	0.0452228	1.34464	2.64608
rs2297440	CDX	73	Depleted	1.63501e-06	1.27531e-05	-4.89439	0.589889
rs7732320	CDX	11	Depleted	1.92771e-06	1.45511e-05	-4.8371	0.319555
rs6062302	CDX	75	Depleted	4.48894e-06	3.08945e-05	-4.51012	0.606614
rs723527	CDX	26	Depleted	8.81969e-05	0.000453584	-3.34334	0.50992
rs11979158	CDX	178	Enriched	0.00037979	0.00155914	2.80712	1.34011
rs10069690	CDX	34	Depleted	0.000432545	0.00174509	-2.75818	0.582969
rs3851634	CDX	169	Enriched	0.00300403	0.00912913	2.03957	1.27614
rs2562152	CDX	122	Enriched	0.00502965	0.0140112	1.85353	1.30489
rs723527	CEU	3	Depleted	1.83348e-18	9.39864e-17	-16.0269	0.0662725
rs2297440	CEU	58	Depleted	2.61041e-10	3.59316e-09	-8.44452	0.470477
rs6062302	CEU	60	Depleted	1.09238e-09	1.42009e-08	-7.84768	0.487109
rs11979158	CEU	198	Enriched	5.72781e-08	6.09231e-07	6.21522	1.56241
rs3851634	CEU	190	Enriched	8.38539e-07	7.40446e-06	5.13051	1.50513
rs7732320	CEU	10	Depleted	9.05945e-07	7.70877e-06	-5.11302	0.296807
rs2562152	CEU	130	Enriched	0.00017693	0.000819836	3.08627	1.43442
rs11233250	CEU	167	Enriched	0.00268021	0.00825221	2.08343	1.28243
rs10069690	CEU	37	Depleted	0.00323903	0.00971709	-2.01246	0.64889
rs75061358	CEU	0	Depleted	0.00702189	0.0188865	-1.72385	0.0986099
rs634537	CEU	19	Depleted	0.0198126	0.0450112	-1.34668	0.637159
rs723527	CHB	5	Depleted	1.72773e-16	5.77555e-15	-14.2384	0.103475
rs2297440	CHB	56	Depleted	2.90123e-11	5.0288e-10	-9.29854	0.448846
rs6062302	CHB	57	Depleted	6.01852e-11	9.3889e-10	-9.02739	0.456757
rs11979158	CHB	205	Enriched	4.30169e-09	5.16202e-08	7.28718	1.61367
rs3851634	CHB	196	Enriched	1.17789e-07	1.19837e-06	5.92141	1.54697
rs634537	CHB	12	Depleted	0.00010618	0.000523076	-3.28144	0.399029
rs10069690	CHB	33	Depleted	0.000305313	0.00131088	-2.88244	0.570707
rs7732320	CHB	17	Depleted	0.000699768	0.00261993	-2.58171	0.496307
rs2562152	CHB	124	Enriched	0.00202904	0.0065489	2.18383	1.34353
rs3751667	CHB	81	Enriched	0.0023718	0.00744968	2.12786	1.43155
rs11233250	CHB	167	Enriched	0.00385511	0.011137	1.95323	1.26849
rs75061358	CHB	0	Depleted	0.00670474	0.0181377	-1.74142	0.0976846
rs10852606	CHB	129	Enriched	0.0167078	0.0396916	1.4013	1.23868
rs7732320	CHS	14	Depleted	1.29562e-07	1.29011e-06	-5.88937	0.321103
rs3751667	CHS	94	Enriched	0.0107541	0.0275022	1.56063	1.30922
rs75061358	CHS	1	Depleted	0.0133239	0.0326471	-1.48616	0.232387
rs72709458	CHS	53	Enriched	0.0190495	0.0445758	1.3509	1.38809
rs11979158	CHS	200	Enriched	0.0197595	0.0450112	1.34668	1.18211
rs634537	CHS	51	Enriched	0.0216157	0.0481721	1.3172	1.38588
rs10069690	CHS	55	Depleted	0.0219093	0.0483637	-1.31548	0.7611
rs10069690	CLM	34	Depleted	0.000144531	0.000676405	-3.16979	0.558618
rs2562152	CLM	133	Enriched	0.000643759	0.00244943	2.61094	1.37714
rs10852606	CLM	146	Enriched	0.000754099	0.00280094	2.5527	1.352
rs634537	CLM	17	Depleted	0.00255247	0.00791095	-2.10177	0.535794
rs72709458	CLM	21	Depleted	0.0156365	0.0373362	-1.42787	0.63808
rs11233250	CLM	121	Depleted	0.0203909	0.0458796	-1.33838	0.822471
rs2562152	ESN	38	Depleted	1.05913e-21	2.47835e-19	-18.6058	0.280562
rs634537	ESN	0	Depleted	2.00826e-18	9.39864e-17	-16.0269	0.011835
rs7732320	ESN	96	Enriched	1.62094e-12	3.29825e-11	10.4817	2.36649
rs10069690	ESN	132	Enriched	7.73345e-11	1.1675e-09	8.93274	1.93553
rs2297440	ESN	197	Enriched	0.000104715	0.000521348	3.28287	1.35625
rs6062302	ESN	197	Enriched	0.000111278	0.000542479	3.26562	1.35449
rs11979158	ESN	139	Depleted	0.000335457	0.00138933	-2.8572	0.742867
rs75061358	ESN	0	Depleted	0.00141687	0.00480503	-2.3183	0.0741566
rs10852606	ESN	108	Depleted	0.00164029	0.00536822	-2.27017	0.749457
rs3751667	ESN	96	Enriched	0.0141105	0.0342162	1.46577	1.28959
rs55705857	ESN	0	Depleted	0.0192606	0.0448455	-1.34828	0.122991
rs723527	FIN	21	Depleted	1.79679e-07	1.71611e-06	-5.76545	0.383724
rs7732320	FIN	11	Depleted	3.55941e-07	3.33161e-06	-5.47735	0.298835
rs2297440	FIN	79	Depleted	1.38357e-06	1.1164e-05	-4.95218	0.5986
rs6062302	FIN	80	Depleted	2.20353e-06	1.61133e-05	-4.79282	0.606051
rs11979158	FIN	195	Enriched	4.56061e-05	0.000251102	3.60015	1.38601
rs2562152	FIN	143	Enriched	4.68203e-05	0.000254789	3.59382	1.45776
rs10069690	FIN	39	Depleted	0.00123448	0.00431147	-2.36537	0.627789
rs3851634	FIN	179	Enriched	0.00306259	0.00924704	2.034	1.26643
rs78378222	FIN	3	Enriched	0.00940934	0.0244643	1.61147	9.20351
rs3751667	FIN	82	Enriched	0.0102562	0.0265187	1.57645	1.33837
rs10852606	FIN	139	Enriched	0.0128487	0.0318159	1.49736	1.24119
rs634537	GBR	88	Enriched	4.6149e-14	1.19987e-12	11.9209	2.65288
rs55705857	GBR	21	Enriched	4.77038e-11	7.69841e-10	9.1136	7.49079
rs35850753	GBR	12	Enriched	2.38465e-10	3.38187e-09	8.47084	18.5216
rs75061358	GBR	24	Enriched	6.72495e-09	7.67629e-08	7.11485	4.72213
rs3751667	GBR	33	Depleted	1.0689e-07	1.11165e-06	-5.95403	0.445242
rs78378222	GBR	6	Enriched	5.13515e-06	3.43322e-05	4.4643	21.1074
rs7732320	GBR	17	Depleted	8.29104e-06	5.24353e-05	-4.28038	0.403981
rs3851634	GBR	128	Depleted	0.000542768	0.0020993	-2.67793	0.743023
rs723527	GBR	85	Enriched	0.000995563	0.00361181	2.44228	1.46761
rs2562152	GBR	149	Enriched	0.00125731	0.00435867	2.36065	1.3269
rs2235573	GBR	84	Depleted	0.0021968	0.00699388	-2.15528	0.731299
rs634537	GIH	71	Enriched	7.86032e-06	5.03922e-05	4.29764	1.82287
rs7732320	GIH	22	Depleted	2.66197e-05	0.000161792	-3.79104	0.462115
rs3851634	GIH	140	Depleted	6.38999e-05	0.000332279	-3.4785	0.718039
rs75061358	GIH	1	Depleted	0.00817277	0.0217321	-1.6629	0.21294
rs72709458	GIH	59	Enriched	0.00890249	0.0234882	1.62915	1.42539
rs2562152	GWD	51	Depleted	1.90077e-20	2.2239e-18	-17.6529	0.331446
rs7732320	GWD	123	Enriched	7.54052e-20	6.74763e-18	17.1708	2.75304
rs634537	GWD	2	Depleted	8.43936e-18	3.59056e-16	-15.4448	0.0519656
rs10069690	GWD	154	Enriched	2.16519e-13	5.06655e-12	11.2953	2.00882
rs11979158	GWD	140	Depleted	1.50224e-07	1.46469e-06	-5.83426	0.647566
rs2297440	GWD	223	Enriched	4.54024e-05	0.000251102	3.60015	1.35355
rs6062302	GWD	223	Enriched	4.86068e-05	0.000261471	3.58258	1.35178
rs723527	GWD	45	Depleted	0.000142414	0.000673232	-3.17184	0.597106
rs75061358	GWD	0	Depleted	0.000569577	0.00218494	-2.66056	0.0649145
rs55705857	GWD	0	Depleted	0.0111264	0.0281469	-1.55057	0.107664
rs10852606	GWD	133	Depleted	0.0134998	0.0329057	-1.48273	0.818836
rs723527	IBS	121	Enriched	2.1664e-09	2.6681e-08	7.5738	1.87613
rs634537	IBS	83	Enriched	4.57268e-09	5.35004e-08	7.27164	2.12402
rs3751667	IBS	45	Depleted	2.1242e-06	1.57798e-05	-4.8019	0.528098
rs75061358	IBS	21	Enriched	5.3273e-06	3.51152e-05	4.45451	3.4825
rs2562152	IBS	183	Enriched	1.12733e-05	7.03454e-05	4.15276	1.43551
rs10069690	IBS	51	Depleted	0.000270737	0.00118416	-2.92659	0.626803
rs7732320	IBS	27	Depleted	0.000541015	0.0020993	-2.67793	0.556168
rs55705857	IBS	11	Enriched	0.00282738	0.00864845	2.06306	3.00602
rs3851634	IBS	157	Depleted	0.00335585	0.00994012	-2.00261	0.797289
rs11979158	IBS	167	Depleted	0.0195365	0.0450112	-1.34668	0.844023
rs10069690	ITU	42	Depleted	4.03764e-05	0.000230441	-3.63744	0.563948
rs7732320	ITU	27	Depleted	0.00369111	0.0107965	-1.96672	0.612501
rs3751667	ITU	95	Enriched	0.0115861	0.0291521	1.53533	1.30296
rs75061358	ITU	1	Depleted	0.0122505	0.0306591	-1.51344	0.228785
rs723527	JPT	8	Depleted	1.16826e-14	3.41717e-13	-12.4663	0.153633
rs2297440	JPT	56	Depleted	1.35467e-12	2.88176e-11	-10.5403	0.428461
rs6062302	JPT	60	Depleted	3.38709e-11	5.66128e-10	-9.24709	0.460319
rs11979158	JPT	208	Enriched	3.27647e-08	3.56602e-07	6.44782	1.55846
rs3851634	JPT	198	Enriched	1.04024e-06	8.69343e-06	5.06081	1.48635
rs10069690	JPT	33	Depleted	9.25611e-05	0.000470854	-3.32711	0.545302
rs3751667	JPT	89	Enriched	0.000309085	0.00131502	2.88107	1.51693
rs7732320	JPT	19	Depleted	0.00131412	0.00452213	-2.34466	0.530638
rs75061358	JPT	0	Depleted	0.00536522	0.0147701	-1.83062	0.0934519
rs11233250	JPT	170	Enriched	0.00924133	0.0241617	1.61687	1.23121
rs2562152	JPT	123	Enriched	0.010641	0.0273626	1.56284	1.26718
rs634537	KHV	75	Enriched	8.47141e-09	9.43957e-08	7.02505	2.17961
rs2562152	KHV	166	Enriched	5.06572e-06	3.43322e-05	4.4643	1.48681
rs7732320	KHV	21	Depleted	0.000180034	0.000826038	-3.083	0.493657
rs3751667	KHV	49	Depleted	0.00159968	0.00530959	-2.27494	0.6634
rs723527	KHV	81	Enriched	0.00610333	0.0167039	1.77718	1.37345
rs2562152	LWK	43	Depleted	8.76173e-19	5.85784e-17	-16.2323	0.321031
rs634537	LWK	3	Depleted	3.52141e-14	9.69424e-13	-12.0135	0.0838904
rs7732320	LWK	95	Enriched	2.59859e-12	5.06347e-11	10.2956	2.35607
rs10069690	LWK	129	Enriched	3.56716e-10	4.7698e-09	8.3215	1.89913
rs10852606	LWK	100	Depleted	0.000134262	0.000647781	-3.18857	0.693941
rs2297440	LWK	194	Enriched	0.000184631	0.000838908	3.07629	1.34257
rs6062302	LWK	194	Enriched	0.000195725	0.000880764	3.05514	1.34082
rs75061358	LWK	0	Depleted	0.0014846	0.0049985	-2.30116	0.0746998
rs11979158	LWK	147	Depleted	0.004476	0.0126191	-1.89897	0.798
rs723527	LWK	48	Depleted	0.01739	0.0408971	-1.38831	0.738328
rs55705857	LWK	0	Depleted	0.0198098	0.0450112	-1.34668	0.123892
rs2562152	MSL	26	Depleted	2.10126e-21	3.27797e-19	-18.4844	0.23299
rs10069690	MSL	134	Enriched	1.35597e-17	5.28828e-16	15.2767	2.44389
rs634537	MSL	0	Depleted	2.4884e-15	7.76381e-14	-13.1099	0.0143976
rs7732320	MSL	84	Enriched	2.70485e-12	5.06347e-11	10.2956	2.49782
rs2297440	MSL	165	Enriched	0.000219766	0.000979528	3.00898	1.3713
rs6062302	MSL	164	Enriched	0.000321607	0.00134386	2.87165	1.35964
rs11979158	MSL	113	Depleted	0.000521091	0.0020667	-2.68472	0.729322
rs10852606	MSL	89	Depleted	0.00342028	0.0100672	-1.99709	0.74731
rs75061358	MSL	0	Depleted	0.0044578	0.0126191	-1.89897	0.0901985
rs723527	MSL	38	Depleted	0.0131117	0.0322963	-1.49085	0.701801
rs3751667	MXL	30	Depleted	0.00327952	0.00977589	-2.00984	0.622153
rs634537	MXL	38	Enriched	0.00534814	0.0147701	1.83062	1.62159
rs10069690	PEL	28	Depleted	3.54111e-05	0.000207155	-3.6837	0.503073
rs2562152	PEL	128	Enriched	0.000101436	0.000510451	3.29205	1.46068
rs7732320	PJL	20	Depleted	0.000141649	0.000673232	-3.17184	0.48115
rs723527	PJL	86	Enriched	0.000472431	0.00188972	2.7236	1.50497
rs2562152	PJL	148	Enriched	0.0011029	0.00391026	2.40779	1.33326
rs3851634	PJL	130	Depleted	0.00163223	0.00536822	-2.27017	0.76563
rs10069690	PJL	48	Depleted	0.00474763	0.0133047	-1.87599	0.692261
rs634537	PJL	52	Enriched	0.00658073	0.0179057	1.74701	1.48678
rs11233250	PJL	139	Depleted	0.0151026	0.0362462	-1.44074	0.824018
rs75061358	PJL	1	Depleted	0.0170562	0.0403146	-1.39454	0.243702
rs10069690	PUR	49	Depleted	0.000427156	0.00173834	-2.75987	0.631481
rs723527	PUR	93	Enriched	0.000679183	0.00256337	2.59119	1.46209
rs75061358	PUR	16	Enriched	0.000930562	0.00340237	2.46822	2.69336
rs3751667	PUR	55	Depleted	0.00216229	0.00693116	-2.15919	0.685191
rs2562152	PUR	158	Enriched	0.00379916	0.0110435	1.95689	1.2737
rs7732320	STU	17	Depleted	1.66643e-06	1.27851e-05	-4.8933	0.380255
rs11233250	STU	137	Depleted	0.000532185	0.00209296	-2.67924	0.749434
rs75061358	STU	0	Depleted	0.00153587	0.00513418	-2.28953	0.0750997
rs634537	STU	58	Enriched	0.00177045	0.00575395	2.24003	1.55608
rs3751667	STU	97	Enriched	0.00772565	0.0206606	1.68486	1.32232
rs723527	TSI	140	Enriched	6.5939e-14	1.62418e-12	11.7894	2.12026
rs634537	TSI	79	Enriched	4.93121e-07	4.52511e-06	5.34437	1.91437
rs3851634	TSI	141	Depleted	1.45023e-06	1.15035e-05	-4.93917	0.67168
rs3751667	TSI	48	Depleted	2.42056e-06	1.74281e-05	-4.75875	0.539155
rs2562152	TSI	180	Enriched	0.000320464	0.00134386	2.87165	1.33815
rs7732320	TSI	30	Depleted	0.00119636	0.00420973	-2.37575	0.591827
rs75061358	TSI	16	Enriched	0.00231117	0.00730829	2.13618	2.45108
rs10069690	TSI	63	Depleted	0.0108454	0.027585	-1.55933	0.748264
rs2235573	TSI	112	Depleted	0.0196789	0.0450112	-1.34668	0.817397
rs2562152	YRI	35	Depleted	9.73192e-27	4.55454e-24	-23.3416	0.238588
rs634537	YRI	0	Depleted	8.65081e-20	6.74763e-18	-17.1708	0.0109681
rs7732320	YRI	116	Enriched	1.30241e-18	7.61907e-17	16.1181	2.7278
rs10069690	YRI	138	Enriched	1.89921e-10	2.77759e-09	8.55633	1.87744
rs11979158	YRI	138	Depleted	3.248e-06	2.30313e-05	-4.63768	0.67807
rs2297440	YRI	214	Enriched	2.88554e-05	0.000173133	3.76162	1.37432
rs6062302	YRI	214	Enriched	3.08881e-05	0.000182983	3.73759	1.37252
rs10852606	YRI	112	Depleted	0.000281044	0.00121786	-2.9144	0.719105
rs75061358	YRI	0	Depleted	0.000854168	0.00314764	-2.50201	0.0687298
rs72709458	YRI	29	Depleted	0.00893354	0.0234882	-1.62915	0.654015
rs55705857	YRI	0	Depleted	0.0142013	0.0342587	-1.46523	0.113992
