# Supplementary material for: Major Ethnic Populations Are Significantly Differentiated at the Glioblastoma Multiforme Candidate Loci
Source: Int J Mol Sci. 2026 May 15;27(10):4424. doi: 10.3390/ijms27104424 (PMC13207569; doi:10.3390/ijms27104424)
Supplement: Supplementary file 1 [file ijms-27-04424-s001.zip › Table S8.xlsx]

## Sheet: Sheet 1
Table S8. The pairwise P-values of Dunn’s test for psPRS differences between the ethnic subpopulations.
Population pair	Z	Punadj	Padj	Signif
ACB - ASW	1.11501	0.264847	0.363187	ns
ACB - BEB	1.63918	0.101176	0.161188	ns
ACB - CDX	8.14286	3.86062e-16	4.18234e-15	***
ACB - CEU	-0.673285	0.500766	0.59615	ns
ACB - CHB	7.54688	4.45796e-14	3.08263e-13	***
ACB - CHS	7.1044	1.20851e-12	6.7718e-12	***
ACB - CLM	4.23961	2.23905e-05	6.16688e-05	***
ACB - ESN	-0.121174	0.903553	0.929288	ns
ACB - FIN	-2.7522	0.0059196	0.0128258	*
ACB - GBR	0.482288	0.629602	0.720495	ns
ACB - GIH	-0.885718	0.37577	0.486554	ns
ACB - GWD	0.181556	0.855931	0.883104	ns
ACB - IBS	-1.09002	0.275706	0.373351	ns
ACB - ITU	2.13304	0.0329217	0.0601098	ns
ACB - JPT	7.37907	1.59402e-13	9.9626e-13	***
ACB - KHV	8.8795	6.71618e-19	1.45517e-17	***
ACB - LWK	0.116818	0.907004	0.929894	ns
ACB - MSL	-0.606603	0.544114	0.643044	ns
ACB - MXL	-0.0995275	0.920719	0.940987	ns
ACB - PEL	4.61249	3.97868e-06	1.16493e-05	***
ACB - PJL	2.0858	0.0369964	0.0660649	ns
ACB - PUR	1.33863	0.18069	0.26572	ns
ACB - STU	0.893477	0.371602	0.483082	ns
ACB - TSI	-0.434299	0.664072	0.746793	ns
ACB - YRI	1.29253	0.196173	0.284625	ns
ASW - BEB	0.363249	0.716419	0.778716	ns
ASW - CDX	6.0827	1.18172e-09	4.68365e-09	***
ASW - CEU	-1.71413	0.0865055	0.138494	ns
ASW - CHB	5.49674	3.8688e-08	1.41276e-07	***
ASW - CHS	5.09756	3.44058e-07	1.10712e-06	***
ASW - CLM	2.63125	0.00850711	0.0177231	*
ASW - ESN	-1.22826	0.219348	0.311302	ns
ASW - FIN	-3.54359	0.000394719	0.000986797	***
ASW - GBR	-0.676876	0.498485	0.597814	ns
ASW - GIH	-1.90776	0.0564226	0.0935578	ns
ASW - GWD	-0.990484	0.321938	0.42706	ns
ASW - IBS	-2.09308	0.0363419	0.0652547	ns
ASW - ITU	0.746015	0.455658	0.556725	ns
ASW - JPT	5.3439	9.09666e-08	3.14512e-07	***
ASW - KHV	6.6924	2.19539e-11	1.01929e-10	***
ASW - LWK	-1.01883	0.308284	0.412314	ns
ASW - MSL	-1.62638	0.103869	0.16467	ns
ASW - MXL	-1.11006	0.266975	0.364566	ns
ASW - PEL	3.00582	0.00264864	0.00597784	**
ASW - PJL	0.723662	0.469273	0.566966	ns
ASW - PUR	0.0427481	0.965902	0.977939	ns
ASW - STU	-0.343005	0.731595	0.792561	ns
ASW - TSI	-1.51852	0.128885	0.195736	ns
ASW - YRI	-0.00789325	0.993702	0.993702	ns
BEB - CDX	6.29262	3.12153e-10	1.30064e-09	***
BEB - CEU	-2.30529	0.0211503	0.0406736	*
BEB - CHB	5.66339	1.48407e-08	5.54395e-08	***
BEB - CHS	5.22457	1.74564e-07	5.78911e-07	***
BEB - CLM	2.49169	0.0127138	0.0253495	*
BEB - ESN	-1.76879	0.0769292	0.124388	ns
BEB - FIN	-4.32543	1.52232e-05	4.26511e-05	***
BEB - GBR	-1.14911	0.250511	0.344984	ns
BEB - GIH	-2.52636	0.0115252	0.0231215	*
BEB - GWD	-1.52464	0.127349	0.194312	ns
BEB - IBS	-2.73858	0.00617056	0.013281	*
BEB - ITU	0.409441	0.682216	0.759316	ns
BEB - JPT	5.49581	3.88928e-08	1.40446e-07	***
BEB - KHV	6.97742	3.0064e-12	1.57594e-11	***
BEB - LWK	-1.53753	0.124165	0.190347	ns
BEB - MSL	-2.18194	0.0291142	0.05438	ns
BEB - MXL	-1.57154	0.116058	0.179613	ns
BEB - PEL	2.90025	0.00372871	0.00830021	**
BEB - PJL	0.388515	0.697635	0.765984	ns
BEB - PUR	-0.369894	0.711461	0.775923	ns
BEB - STU	-0.794582	0.426857	0.531526	ns
BEB - TSI	-2.10207	0.0355468	0.0645402	ns
BEB - YRI	-0.429484	0.667571	0.745569	ns
CDX - CEU	-8.87209	7.1785e-19	1.45813e-17	***
CDX - CHB	-0.797863	0.42495	0.533238	ns
CDX - CHS	-1.27492	0.202336	0.292264	ns
CDX - CLM	-3.89438	9.84503e-05	0.000253939	***
CDX - ESN	-8.32445	8.47242e-17	1.10141e-15	***
CDX - FIN	-10.9342	7.91086e-28	1.28551e-25	***
CDX - GBR	-7.55642	4.14329e-14	2.92733e-13	***
CDX - GIH	-9.16094	5.14486e-20	1.3934e-18	***
CDX - GWD	-8.2821	1.21025e-16	1.45678e-15	***
CDX - IBS	-9.43784	3.80549e-21	1.23678e-19	***
CDX - ITU	-6.14779	7.85688e-10	3.15245e-09	***
CDX - JPT	-0.983534	0.325345	0.429825	ns
CDX - KHV	0.603418	0.546231	0.640884	ns
CDX - LWK	-8.08838	6.04639e-16	5.77964e-15	***
CDX - MSL	-8.49741	1.93864e-17	2.8639e-16	***
CDX - MXL	-7.39367	1.42829e-13	9.10186e-13	***
CDX - PEL	-3.3174	0.000908583	0.00220365	**
CDX - PJL	-6.07367	1.25018e-09	4.89529e-09	***
CDX - PUR	-6.97393	3.08197e-12	1.58991e-11	***
CDX - STU	-7.37718	1.61678e-13	9.9142e-13	***
CDX - TSI	-8.78762	1.52756e-18	2.61293e-17	***
CDX - YRI	-7.09338	1.30871e-12	7.209e-12	***
CEU - CHB	8.29198	1.11375e-16	1.39219e-15	***
CEU - CHS	7.84973	4.16921e-15	3.56577e-14	***
CEU - CLM	4.94143	7.75503e-07	2.37772e-06	***
CEU - ESN	0.556408	0.577932	0.673218	ns
CEU - FIN	-2.0951	0.0361625	0.0652934	ns
CEU - GBR	1.14997	0.250156	0.345961	ns
CEU - GIH	-0.207536	0.835591	0.876023	ns
CEU - GWD	0.883633	0.376895	0.484153	ns
CEU - IBS	-0.407253	0.683822	0.758506	ns
CEU - ITU	2.83345	0.0046048	0.0101119	*
CEU - JPT	8.12473	4.4835e-16	4.55355e-15	***
CEU - KHV	9.62713	6.14229e-22	2.4953e-20	***
CEU - LWK	0.796252	0.425885	0.532357	ns
CEU - MSL	0.0412347	0.967109	0.976119	ns
CEU - MXL	0.501144	0.61627	0.712767	ns
CEU - PEL	5.29787	1.17163e-07	3.96644e-07	***
CEU - PJL	2.77507	0.00551893	0.0120379	*
CEU - PUR	2.03614	0.0417365	0.0733209	ns
CEU - STU	1.5841	0.11317	0.176828	ns
CEU - TSI	0.253766	0.799677	0.846563	ns
CEU - YRI	1.99615	0.045918	0.0789595	ns
CHB - CHS	-0.48611	0.626889	0.719926	ns
CHB - CLM	-3.19293	0.00140836	0.00331679	**
CHB - ESN	-7.73009	1.07468e-14	8.31594e-14	***
CHB - FIN	-10.4077	2.28629e-25	2.47682e-23	***
CHB - GBR	-6.95134	3.6183e-12	1.83742e-11	***
CHB - GIH	-8.58494	9.08801e-18	1.40648e-16	***
CHB - GWD	-7.67408	1.66611e-14	1.23065e-13	***
CHB - IBS	-8.86614	7.57285e-19	1.44775e-17	***
CHB - ITU	-5.49308	3.94991e-08	1.41068e-07	***
CHB - JPT	-0.188746	0.850292	0.88008	ns
CHB - KHV	1.42999	0.152719	0.228726	ns
CHB - LWK	-7.48789	6.99914e-14	4.54944e-13	***
CHB - MSL	-7.92268	2.32444e-15	2.04174e-14	***
CHB - MXL	-6.82743	8.64511e-12	4.25706e-11	***
CHB - PEL	-2.61825	0.00883818	0.0181798	*
CHB - PJL	-5.42471	5.80482e-08	2.02857e-07	***
CHB - PUR	-6.33883	2.3152e-10	9.90051e-10	***
CHB - STU	-6.75492	1.42912e-11	6.73135e-11	***
CHB - TSI	-8.19835	2.43715e-16	2.73129e-15	***
CHB - YRI	-6.45729	1.06592e-10	4.6814e-10	***
CHS - CLM	-2.73277	0.00628041	0.0134285	*
CHS - ESN	-7.2852	3.21188e-13	1.86404e-12	***
CHS - FIN	-9.97542	1.95281e-23	1.05777e-21	***
CHS - GBR	-6.51191	7.42016e-11	3.30349e-10	***
CHS - GIH	-8.14001	3.95245e-16	4.1437e-15	***
CHS - GWD	-7.21526	5.38322e-13	3.06938e-12	***
CHS - IBS	-8.41871	3.80645e-17	5.37867e-16	***
CHS - ITU	-5.03438	4.79393e-07	1.51265e-06	***
CHS - JPT	0.297639	0.765979	0.818892	ns
CHS - KHV	1.91794	0.0551183	0.0928158	ns
CHS - LWK	-7.04186	1.89695e-12	1.02751e-11	***
CHS - MSL	-7.49498	6.631e-14	4.39811e-13	***
CHS - MXL	-6.42738	1.29822e-10	5.6256e-10	***
CHS - PEL	-2.16756	0.0301923	0.0557529	ns
CHS - PJL	-4.97241	6.61273e-07	2.06648e-06	***
CHS - PUR	-5.88208	4.05132e-09	1.54903e-08	***
CHS - STU	-6.30225	2.93356e-10	1.23819e-09	***
CHS - TSI	-7.74766	9.36017e-15	7.41964e-14	***
CHS - YRI	-5.99711	2.00858e-09	7.77128e-09	***
CLM - ESN	-4.39228	1.12168e-05	3.16997e-05	***
CLM - FIN	-7.00921	2.39664e-12	1.2769e-11	***
CLM - GBR	-3.70333	0.000212789	0.000540285	***
CLM - GIH	-5.19362	2.06247e-07	6.77074e-07	***
CLM - GWD	-4.22626	2.37607e-05	6.48927e-05	***
CLM - IBS	-5.43568	5.4588e-08	1.92838e-07	***
CLM - ITU	-2.18124	0.0291656	0.0541646	ns
CLM - JPT	3.01592	0.00256202	0.00586377	**
CLM - KHV	4.56017	5.11119e-06	1.47003e-05	***
CLM - LWK	-4.15556	3.24488e-05	8.71557e-05	***
CLM - MSL	-4.71368	2.43287e-06	7.18803e-06	***
CLM - MXL	-3.89513	9.81461e-05	0.00025518	***
CLM - PEL	0.47954	0.631554	0.720194	ns
CLM - PJL	-2.16482	0.0304018	0.0558225	ns
CLM - PUR	-2.99137	0.00277725	0.00622487	**
CLM - STU	-3.41406	0.000640017	0.0015758	**
CLM - TSI	-4.78361	1.72177e-06	5.18126e-06	***
CLM - YRI	-3.07586	0.00209895	0.00490763	**
ESN - FIN	-2.6515	0.00801343	0.0169115	*
ESN - GBR	0.605402	0.544912	0.641654	ns
ESN - GIH	-0.769427	0.44164	0.541634	ns
ESN - GWD	0.309146	0.75721	0.812189	ns
ESN - IBS	-0.974363	0.329876	0.434048	ns
ESN - ITU	2.27291	0.0230317	0.0440312	*
ESN - JPT	7.56151	3.98405e-14	2.87737e-13	***
ESN - KHV	9.07072	1.18235e-19	2.95587e-18	***
ESN - LWK	0.239844	0.810451	0.852416	ns
ESN - MSL	-0.493587	0.621598	0.71638	ns
ESN - MXL	0.00807844	0.993554	0.996621	ns
ESN - PEL	4.76305	1.90692e-06	5.68578e-06	***
ESN - PJL	2.22296	0.0262184	0.0492542	*
ESN - PUR	1.47292	0.140773	0.211811	ns
ESN - STU	1.02356	0.306044	0.411009	ns
ESN - TSI	-0.313344	0.754019	0.811445	ns
ESN - YRI	1.42777	0.153358	0.22863	ns
FIN - GBR	3.20048	0.00137197	0.00325467	**
FIN - GIH	1.9082	0.0563653	0.0939421	ns
FIN - GWD	3.0468	0.00231292	0.00533119	**
FIN - IBS	1.72814	0.0839639	0.13509	ns
FIN - ITU	4.94413	7.64862e-07	2.36743e-06	***
FIN - JPT	10.2455	1.24017e-24	1.00764e-22	***
FIN - KHV	11.7222	9.80655e-32	3.18713e-29	***
FIN - LWK	2.89135	0.00383594	0.00848082	**
FIN - MSL	2.05505	0.0398743	0.070815	ns
FIN - MXL	2.35773	0.0183871	0.0355702	*
FIN - PEL	7.31168	2.63819e-13	1.55893e-12	***
FIN - PJL	4.85399	1.21002e-06	3.67529e-06	***
FIN - PUR	4.15688	3.22626e-05	8.7378e-05	***
FIN - STU	3.69478	0.000220081	0.000554467	***
FIN - TSI	2.38915	0.0168872	0.0328643	*
FIN - YRI	4.1363	3.52947e-05	9.40228e-05	***
GBR - GIH	-1.36385	0.172614	0.256163	ns
GBR - GWD	-0.322057	0.74741	0.807004	ns
GBR - IBS	-1.56939	0.116557	0.17953	ns
GBR - ITU	1.61413	0.106499	0.167208	ns
GBR - JPT	6.78428	1.16665e-11	5.6591e-11	***
GBR - KHV	8.2723	1.31398e-16	1.52516e-15	***
GBR - LWK	-0.370662	0.71089	0.77791	ns
GBR - MSL	-1.06671	0.286103	0.385824	ns
GBR - MXL	-0.530981	0.595432	0.691126	ns
GBR - PEL	4.08633	4.38251e-05	0.000115798	***
GBR - PJL	1.57544	0.115154	0.179068	ns
GBR - PUR	0.828335	0.407481	0.51731	ns
GBR - STU	0.391752	0.695241	0.765944	ns
GBR - TSI	-0.922967	0.356024	0.466564	ns
GBR - YRI	0.778254	0.436419	0.537258	ns
GIH - GWD	1.10734	0.268146	0.364634	ns
GIH - IBS	-0.199815	0.841625	0.873892	ns
GIH - ITU	3.0709	0.00213412	0.00495421	**
GIH - JPT	8.41691	3.86542e-17	5.23442e-16	***
GIH - KHV	9.92951	3.09761e-23	1.43818e-21	***
GIH - LWK	1.01163	0.311713	0.415192	ns
GIH - MSL	0.240944	0.809598	0.854284	ns
GIH - MXL	0.688529	0.491119	0.591162	ns
GIH - PEL	5.54537	2.93327e-08	1.08331e-07	***
GIH - PJL	3.00789	0.00263068	0.00597883	**
GIH - PUR	2.26683	0.0234007	0.044475	*
GIH - STU	1.80906	0.070442	0.115043	ns
GIH - TSI	0.467974	0.639803	0.727049	ns
GIH - YRI	2.22877	0.025829	0.0488048	*
GWD - IBS	-1.32281	0.185899	0.272149	ns
GWD - ITU	2.03632	0.0417185	0.0736877	ns
GWD - JPT	7.50037	6.36393e-14	4.30891e-13	***
GWD - KHV	9.05629	1.34964e-19	3.13308e-18	***
GWD - LWK	-0.0615095	0.950953	0.96884	ns
GWD - MSL	-0.804758	0.42096	0.530279	ns
GWD - MXL	-0.263748	0.791974	0.841149	ns
GWD - PEL	4.60909	4.04445e-06	1.17361e-05	***
GWD - PJL	1.98742	0.0468759	0.0801825	ns
GWD - PUR	1.20883	0.226729	0.317616	ns
GWD - STU	0.745738	0.455826	0.554844	ns
GWD - TSI	-0.639437	0.522539	0.6198	ns
GWD - YRI	1.16003	0.246036	0.341716	ns
IBS - ITU	3.29919	0.000969657	0.00233436	**
IBS - JPT	8.69739	3.39603e-18	5.51854e-17	***
IBS - KHV	10.2195	1.62118e-24	1.05377e-22	***
IBS - LWK	1.21882	0.222913	0.313622	ns
IBS - MSL	0.432842	0.665129	0.745404	ns
IBS - MXL	0.868061	0.385361	0.49308	ns
IBS - PEL	5.78268	7.35217e-09	2.77843e-08	***
IBS - PJL	3.23159	0.00123104	0.00294183	**
IBS - PUR	2.48873	0.0128201	0.0254058	*
IBS - STU	2.02544	0.0428224	0.0744239	ns
IBS - TSI	0.674241	0.500158	0.597616	ns
IBS - YRI	2.45262	0.014182	0.0279342	*
ITU - JPT	5.31798	1.04925e-07	3.58953e-07	***
ITU - KHV	6.86525	6.63744e-12	3.31872e-11	***
ITU - LWK	-2.03128	0.0422265	0.0737828	ns
ITU - MSL	-2.68046	0.00735201	0.015617	*
ITU - MXL	-2.00281	0.0451976	0.0781341	ns
ITU - PEL	2.61225	0.0089949	0.0183858	*
ITU - PJL	-0.0158658	0.987341	0.993455	ns
ITU - PUR	-0.81701	0.413923	0.523443	ns
ITU - STU	-1.25878	0.20811	0.299273	ns
ITU - TSI	-2.63306	0.00846196	0.0177428	*
ITU - YRI	-0.883694	0.376861	0.486031	ns
JPT - KHV	1.62023	0.105182	0.165943	ns
JPT - LWK	-7.31873	2.50321e-13	1.50656e-12	***
JPT - MSL	-7.76052	8.45837e-15	6.87242e-14	***
JPT - MXL	-6.67489	2.47416e-11	1.13254e-10	***
JPT - PEL	-2.44452	0.0145045	0.0283974	*
JPT - PJL	-5.25196	1.50492e-07	5.04226e-07	***
JPT - PUR	-6.16499	7.04868e-10	2.86353e-09	***
JPT - STU	-6.58286	4.61494e-11	2.08313e-10	***
JPT - TSI	-8.02796	9.91065e-16	8.94711e-15	***
JPT - YRI	-6.28226	3.3368e-10	1.37273e-09	***
KHV - LWK	-8.83087	1.0386e-18	1.87526e-17	***
KHV - MSL	-9.2124	3.1892e-20	9.42263e-19	***
KHV - MXL	-8.03001	9.74634e-16	9.05017e-15	***
KHV - PEL	-3.95576	7.62903e-05	0.000199955	***
KHV - PJL	-6.77771	1.22094e-11	5.83538e-11	***
KHV - PUR	-7.70883	1.26978e-14	9.59717e-14	***
KHV - STU	-8.1146	4.87383e-16	4.79998e-15	***
KHV - TSI	-9.55852	1.19458e-21	4.31377e-20	***
KHV - YRI	-7.83804	4.57636e-15	3.81363e-14	***
LWK - MSL	-0.724126	0.468988	0.568736	ns
LWK - MXL	-0.204461	0.837993	0.875716	ns
LWK - PEL	4.53251	5.82877e-06	1.66171e-05	***
LWK - PJL	1.98497	0.0471478	0.0802254	ns
LWK - PUR	1.23014	0.218645	0.311665	ns
LWK - STU	0.781931	0.434255	0.536627	ns
LWK - TSI	-0.5578	0.576981	0.674528	ns
LWK - YRI	1.18277	0.236901	0.330441	ns
MSL - MXL	0.448843	0.653545	0.740077	ns
MSL - PEL	5.06739	4.03315e-07	1.28507e-06	***
MSL - PJL	2.62803	0.008588	0.0177777	*
MSL - PUR	1.91361	0.0556697	0.0932612	ns
MSL - STU	1.48027	0.138802	0.209818	ns
MSL - TSI	0.201595	0.840233	0.875243	ns
MSL - YRI	1.87349	0.0610013	0.100637	ns
MXL - PEL	4.24789	2.15793e-05	5.99426e-05	***
MXL - PJL	1.96513	0.0493995	0.0836189	ns
MXL - PUR	1.29365	0.195788	0.285341	ns
MXL - STU	0.897459	0.369474	0.482245	ns
MXL - TSI	-0.284721	0.775858	0.826734	ns
MXL - YRI	1.25115	0.210879	0.30192	ns
PEL - PJL	-2.59106	0.009568	0.019435	*
PEL - PUR	-3.40239	0.000668003	0.00163234	**
PEL - STU	-3.81245	0.000137598	0.00035212	***
PEL - TSI	-5.14824	2.62944e-07	8.54569e-07	***
PEL - YRI	-3.48735	0.000487839	0.00121029	**
PJL - PUR	-0.788477	0.430418	0.533915	ns
PJL - STU	-1.22369	0.221068	0.312378	ns
PJL - TSI	-2.57587	0.00999884	0.020184	*
PJL - YRI	-0.853742	0.393248	0.501199	ns
PUR - STU	-0.447865	0.654251	0.738304	ns
PUR - TSI	-1.8193	0.0688662	0.113038	ns
PUR - YRI	-0.0593828	0.952647	0.967532	ns
STU - TSI	-1.35931	0.174048	0.257116	ns
STU - YRI	0.392941	0.694363	0.767578	ns
TSI - YRI	1.77681	0.0755988	0.122848	ns
Results of pairwise comparisons of the genetic risk score between populations based on Dunn’s post-hoc test following a significant Kruskal–Wallis test.
P-values were adjusted for multiple testing using the Benjamini–Hochberg (FDR) procedure.
The table reports the raw (Punadj) and adjusted (Padj) P-values along with corresponding significance levels (*** P < 0.001, ** P < 0.01, * P < 0.05).
