# Supplementary material for: Major Ethnic Populations Are Significantly Differentiated at the Glioblastoma Multiforme Candidate Loci
Source: Int J Mol Sci. 2026 May 15;27(10):4424. doi: 10.3390/ijms27104424 (PMC13207569; doi:10.3390/ijms27104424)
Supplement: Supplementary file 1 [file ijms-27-04424-s001.zip › Table S6.xlsx]

## Sheet: Sheet1
Table S6. A matrix of the pairwise FPT values and Nei’s genetic distances between ethnic subpopulations.
	ACB	ASW	ESN	GWD	LWK	MSL	YRI	PUR	CLM	PEL	MXL	CHS	CDX	KHV	CHB	JPT	CEU	FIN	GBR	IBS	TSI	BEB	GIH	ITU	PJL	STU
ACB		0.000401052	0.000349107	0.000314389	0.000464333	0.000450789	0.00025868	0.00390039	0.00443219	0.00441101	0.00356462	0.0060053	0.00632109	0.00631359	0.00602128	0.00587992	0.00528503	0.00543708	0.00546325	0.00486458	0.00532466	0.00425227	0.00426055	0.00409628	0.00482402	0.0044355
ASW	0.00429143		0.00059356	0.000605773	0.000620004	0.000829042	0.000557036	0.00323544	0.00359252	0.00359448	0.00301819	0.0049128	0.00515899	0.0051558	0.00491423	0.00477036	0.00464725	0.00473642	0.00480714	0.00435066	0.00469899	0.00343068	0.00360286	0.00335924	0.00405234	0.00366213
ESN	0.00574046	0.0138854		0.000420945	0.000571349	0.000504085	0.000194667	0.00521175	0.00561044	0.00570173	0.00482944	0.00705691	0.00733762	0.0073685	0.00707439	0.00693891	0.00690479	0.00693768	0.00713818	0.00641225	0.00692032	0.00533577	0.00541955	0.00517487	0.006048	0.00546606
GWD	0.00463817	0.01469	0.0100873		0.000629972	0.000367481	0.000344195	0.00492739	0.00532496	0.0053512	0.00452072	0.00683225	0.0072099	0.00723684	0.00689684	0.00677039	0.00651846	0.00657383	0.00675621	0.0060595	0.00657105	0.00512903	0.00518745	0.00498296	0.00584032	0.00534502
LWK	0.0103264	0.0140909	0.0159406	0.0188485		0.000757849	0.000456339	0.00450153	0.00485874	0.00496703	0.00411369	0.00613511	0.00638038	0.00639535	0.0061621	0.0059734	0.00609505	0.00620363	0.00628476	0.00561768	0.00608272	0.00476275	0.00480798	0.0045938	0.00546641	0.00498286
MSL	0.00933522	0.0231178	0.0126151	0.00670252	0.0231128		0.000439154	0.00556184	0.0058947	0.00603458	0.00504175	0.00741741	0.00777982	0.00781421	0.00734854	0.0073563	0.00720995	0.00730189	0.00744112	0.00676857	0.00725673	0.00572718	0.00581832	0.00564228	0.00646982	0.00599107
YRI	0.00218354	0.012998	0	0.00712586	0.0114255	0.0102553		0.00507389	0.00552784	0.00557028	0.00468702	0.0070075	0.00735581	0.00737392	0.00701194	0.00693136	0.0067119	0.00678241	0.00691902	0.00621527	0.00670205	0.00531302	0.00533955	0.00512704	0.00601082	0.00550325
PUR	0.139219	0.11404	0.184839	0.175133	0.159074	0.193288	0.182599		0.000654684	0.000434837	0.00051705	0.00245278	0.00252745	0.00260547	0.00243867	0.00214031	0.000825058	0.00102066	0.000811307	0.000754296	0.000826824	0.00120732	0.0015269	0.00136707	0.00132661	0.00173341
CLM	0.171587	0.142701	0.215205	0.203389	0.18622	0.223217	0.214137	0.0216831		0.000343569	0.00110564	0.00159449	0.00155943	0.00169434	0.00157108	0.00134454	0.00188996	0.00199492	0.00184334	0.00199206	0.00194581	0.00143375	0.00214535	0.00165003	0.00171756	0.00203229
PEL	0.161704	0.132787	0.207483	0.19478	0.18006	0.21579	0.205443	0.00933272	0.00667061		0.000639669	0.00185053	0.00184687	0.00195074	0.00177723	0.00159581	0.00115816	0.00138853	0.00120068	0.00123536	0.0012314	0.00122767	0.00171869	0.00143127	0.00139508	0.00177457
MXL	0.121215	0.0987775	0.166343	0.155977	0.139662	0.170149	0.164372	0.0092297	0.0390401	0.0149909		0.00280154	0.00288078	0.00291147	0.00271004	0.00254692	0.000734325	0.00102209	0.000863795	0.000638998	0.000724495	0.00125804	0.0014014	0.00146476	0.00143957	0.00173388
CHS	0.250124	0.221536	0.28924	0.276515	0.254451	0.301537	0.288227	0.115069	0.085654	0.0938688	0.130536		0.000250394	0.000272201	0.000396472	0.000171734	0.00365415	0.00372931	0.00374547	0.00404264	0.00386024	0.00202617	0.00329443	0.00255028	0.00268173	0.00263266
CDX	0.258583	0.229416	0.296329	0.286188	0.260659	0.31076	0.297365	0.117251	0.0834593	0.0930957	0.132701	0.00916518		0.000174048	0.000352038	0.000243487	0.00368771	0.00373758	0.00372199	0.0041057	0.00394462	0.0021167	0.0033865	0.00259239	0.00268358	0.00269419
KHV	0.258597	0.229203	0.297274	0.287195	0.261364	0.311715	0.297928	0.120795	0.0905692	0.0982151	0.134141	0.0109539	0.00310536		0.000460611	0.000224466	0.00372168	0.0037858	0.00374531	0.00410445	0.00395139	0.00207606	0.00329661	0.00251937	0.00264487	0.0025905
CHB	0.248685	0.219406	0.287706	0.276538	0.253365	0.297316	0.286396	0.113276	0.0834382	0.0891204	0.12505	0.0200343	0.0165131	0.0245081		0.000414136	0.00353457	0.00353953	0.00366127	0.00389518	0.00372552	0.00193322	0.00305981	0.00245862	0.00251193	0.00252981
JPT	0.248571	0.219325	0.288479	0.277083	0.251763	0.302837	0.288594	0.102458	0.0731478	0.0822487	0.121354	0.00378372	0.00893603	0.00762956	0.0218118		0.00333469	0.0034489	0.00337927	0.00369988	0.00355429	0.00189454	0.00315138	0.00240157	0.00248999	0.0025297
CEU	0.165044	0.141332	0.212463	0.202755	0.187611	0.216688	0.210364	0.0226057	0.0678572	0.03593	0.0142613	0.148845	0.148003	0.149801	0.143131	0.138771		0.000567038	0.00025953	0.000371238	0.000411181	0.00167502	0.00159435	0.00190916	0.00150082	0.00206892
FIN	0.176461	0.151678	0.221973	0.211965	0.19828	0.22835	0.220517	0.0313973	0.0752135	0.0468659	0.0264483	0.158529	0.157096	0.159318	0.150019	0.149661	0.0108821		0.000620631	0.000793104	0.000777997	0.00163113	0.0015572	0.00187717	0.00156241	0.00199065
GBR	0.171821	0.147726	0.220926	0.211134	0.19469	0.225056	0.218259	0.0220352	0.0670482	0.0378332	0.0188739	0.155399	0.152588	0.153979	0.150817	0.143584	0	0.0126206		0.000479735	0.000465621	0.00169879	0.00170141	0.00189384	0.00149435	0.00208801
IBS	0.156339	0.13624	0.203283	0.193869	0.178165	0.209502	0.200603	0.0206654	0.0729852	0.039853	0.0116907	0.164216	0.164389	0.164946	0.157594	0.153619	0.00372058	0.0198937	0.00732778		0.00033764	0.00176359	0.00155463	0.00182867	0.0015531	0.00209499
TSI	0.169821	0.146919	0.217036	0.207908	0.191226	0.222443	0.214038	0.0235289	0.0714979	0.0398486	0.0149596	0.158389	0.159419	0.160229	0.152157	0.148873	0.00522489	0.0194467	0.00689687	0.00316921		0.00164399	0.00153857	0.00177609	0.00143247	0.00199404
BEB	0.156973	0.127519	0.196875	0.188416	0.174127	0.207301	0.198025	0.0431328	0.0597111	0.046028	0.0411022	0.102967	0.106808	0.104767	0.0972508	0.0979337	0.0551727	0.0563946	0.0566757	0.0597613	0.0555709		0.000478249	0.000274704	0.000331924	0.000275477
GIH	0.153308	0.129187	0.194091	0.185709	0.17123	0.204079	0.193585	0.0552866	0.0880556	0.0653244	0.0457057	0.153325	0.156	0.152493	0.142254	0.149132	0.0516492	0.0527401	0.0559538	0.0514381	0.051037	0.0117325		0.000274704	0.000331924	0.000275477
ITU	0.150334	0.12332	0.189495	0.181976	0.167056	0.202076	0.189807	0.0497952	0.0684526	0.0545028	0.0493839	0.123934	0.124972	0.121773	0.118602	0.1187	0.0639521	0.0657915	0.0640542	0.0624385	0.0607467	0.00246187	0.00779549		0.000331924	0.000275477
PJL	0.167987	0.140879	0.209203	0.201943	0.18788	0.218879	0.210298	0.045946	0.0686813	0.0505447	0.0454926	0.125967	0.124977	0.123469	0.11734	0.119117	0.0466754	0.051367	0.0467809	0.0498234	0.0456406	0.00440014	0.00848545	0.00567074		0.000275477
STU	0.158903	0.131206	0.195516	0.190471	0.176611	0.209089	0.198557	0.06343	0.08333	0.067569	0.0585769	0.125282	0.126983	0.122595	0.119542	0.122232	0.0684111	0.0687822	0.0697468	0.0708351	0.0675245	0.00226405	0.00899508	0.00249608	0.00692459
The FPT values are given below the diagonal, the Nei’s genetic distances are given above the diagonal.
Significance of FPT values is marked as follows: P≤0.001 in black, 0.001<P<0.05 in green, P>0.05 in red.
Color codes for superpopulations: AFR, AMR, EAS, EUR, SAS.
