# Supplementary material for: Major Ethnic Populations Are Significantly Differentiated at the Glioblastoma Multiforme Candidate Loci
Source: Int J Mol Sci. 2026 May 15;27(10):4424. doi: 10.3390/ijms27104424 (PMC13207569; doi:10.3390/ijms27104424)
Supplement: Supplementary file 1 [file ijms-27-04424-s001.zip › Table S2.xlsx]

## Sheet: S2a
Table S2. Summary of Chi-Square Tests for Hardy-Weinberg Equilibrium in ethnic superpopulations (a) and subpopulations (b)
a
Population	Locus	DF	ChiSq	Prob	Signif
AFR	rs9439581	1	0.000378788	0.984472	ns
AFR	rs141035725	Monomorphic
AFR	rs78964547	1	0.00341944	0.95337	ns
AFR	rs146625909	1	0.000378788	0.984472	ns
AFR	rs2807558	1	2.50523	0.113469	ns
AFR	rs185059648	Monomorphic
AFR	rs112866273	1	0.00608822	0.937807	ns
AFR	rs11573168	Monomorphic
AFR	rs144803643	1	0.000378788	0.984472	ns
AFR	rs74453556	1	0.000378788	0.984472	ns
AFR	rs77482787	1	0.00151745	0.968927	ns
AFR	rs116749425	1	0.00151745	0.968927	ns
AFR	rs114168184	1	0.828599	0.362678	ns
AFR	rs149071574	Monomorphic
AFR	rs113336870	1	0.00151745	0.968927	ns
AFR	rs71654271	1	0.0137402	0.906687	ns
AFR	rs35273351	1	0.0137402	0.906687	ns
AFR	rs181018912	1	0.00608822	0.937807	ns
AFR	rs140953376	1	0.00151745	0.968927	ns
AFR	rs115989332	1	0.00151745	0.968927	ns
AFR	rs140194868	Monomorphic
AFR	rs188759633	1	0.000378788	0.984472	ns
AFR	rs192900905	Monomorphic
AFR	rs191813150	1	0.000378788	0.984472	ns
AFR	rs115428224	1	0.000378788	0.984472	ns
AFR	rs189545890	Monomorphic
AFR	rs140314418	1	0.00608822	0.937807	ns
AFR	rs114135050	1	0.000378788	0.984472	ns
AFR	rs144118728	1	0.0245014	0.875616	ns
AFR	rs75756979	Monomorphic
AFR	rs1470549	1	0.120175	0.728845	ns
AFR	rs145836617	Monomorphic
AFR	rs142319265	Monomorphic
AFR	rs61754200	Monomorphic
AFR	rs77519832	1	0.0187304	0.891142	ns
AFR	rs181484081	Monomorphic
AFR	rs188093624	1	0.00151745	0.968927	ns
AFR	rs12990363	1	0.763164	0.38234	ns
AFR	rs141688513	Monomorphic
AFR	rs7595121	1	0.0737361	0.785973	ns
AFR	rs55827398	Monomorphic
AFR	rs115257641	1	0.000378788	0.984472	ns
AFR	rs142089355	Monomorphic
AFR	rs145341052	1	3.11765	0.0774483	ns
AFR	rs139241345	1	0.000378788	0.984472	ns
AFR	rs115406227	1	0.000378788	0.984472	ns
AFR	rs114233838	1	0.000378788	0.984472	ns
AFR	rs17043204	1	0.00151745	0.968927	ns
AFR	rs78263530	1	0.00151745	0.968927	ns
AFR	rs180950937	Monomorphic
AFR	rs76070203	1	0.000378788	0.984472	ns
AFR	rs116176238	1	0.000378788	0.984472	ns
AFR	rs138512159	Monomorphic
AFR	rs150214405	1	0.000378788	0.984472	ns
AFR	rs115673444	1	0.0384002	0.844642	ns
AFR	rs17030806	1	0.765008	0.381766	ns
AFR	rs187174763	Monomorphic
AFR	rs188527649	Monomorphic
AFR	rs144478061	1	0.000378788	0.984472	ns
AFR	rs183257767	Monomorphic
AFR	rs13014348	1	0.000378788	0.984472	ns
AFR	rs6756691	1	4.77696	0.028843	*
AFR	rs146877721	1	0.00608822	0.937807	ns
AFR	rs1050842	1	2.25473	0.133207	ns
AFR	rs74770020	Monomorphic
AFR	rs114485298	Monomorphic
AFR	rs75307161	Monomorphic
AFR	rs140196981	Monomorphic
AFR	rs182720187	Monomorphic
AFR	rs548197650	Monomorphic
AFR	rs193199270	Monomorphic
AFR	rs138941884	1	0.00341944	0.95337	ns
AFR	rs115408977	Monomorphic
AFR	rs192750724	1	0.000378788	0.984472	ns
AFR	rs577354575	Monomorphic
AFR	rs78204099	Monomorphic
AFR	rs180713183	Monomorphic
AFR	rs116019376	Monomorphic
AFR	rs574321886	Monomorphic
AFR	rs115739359	1	0.0187304	0.891142	ns
AFR	rs112726141	1	0.00151745	0.968927	ns
AFR	rs147893976	1	0.000378788	0.984472	ns
AFR	rs144453639	1	0.00151745	0.968927	ns
AFR	rs62167658	Monomorphic
AFR	rs75685392	1	1.42728	0.23221	ns
AFR	rs1446093	1	2.07044	0.150179	ns
AFR	rs7369944	1	0.00608822	0.937807	ns
AFR	rs80285751	1	0.000378788	0.984472	ns
AFR	rs72844569	1	0.498638	0.480099	ns
AFR	rs72865837	Monomorphic
AFR	rs72849575	Monomorphic
AFR	rs146407921	Monomorphic
AFR	rs115016203	1	17.1065	3.53414e-05	***
AFR	rs140429515	1	0.000378788	0.984472	ns
AFR	rs11685006	Monomorphic
AFR	rs111825872	Monomorphic
AFR	rs116566613	Monomorphic
AFR	rs115431060	Monomorphic
AFR	rs76422724	Monomorphic
AFR	rs143921500	Monomorphic
AFR	rs76771408	1	0.00608822	0.937807	ns
AFR	rs78933558	1	0.00341944	0.95337	ns
AFR	rs142046355	1	0.00151745	0.968927	ns
AFR	rs187675208	Monomorphic
AFR	rs138105044	Monomorphic
AFR	rs116030053	Monomorphic
AFR	rs150801868	Monomorphic
AFR	rs115148931	1	1.02133	0.312203	ns
AFR	rs116101156	Monomorphic
AFR	rs73989231	1	0.0870628	0.767945	ns
AFR	rs543121870	Monomorphic
AFR	rs142230781	1	0.00151745	0.968927	ns
AFR	rs138561978	Monomorphic
AFR	rs41293373	Monomorphic
AFR	rs13068633	1	13.6701	0.000217894	***
AFR	rs140449333	Monomorphic
AFR	rs17043481	1	0.000378788	0.984472	ns
AFR	rs76552574	1	0.00151745	0.968927	ns
AFR	rs114501851	1	0.000378788	0.984472	ns
AFR	rs141946934	1	3.31244	0.0687573	ns
AFR	rs565086509	Monomorphic
AFR	rs1505586	1	0.288565	0.591142	ns
AFR	rs116757402	1	0.000378788	0.984472	ns
AFR	rs13080935	1	0.00151745	0.968927	ns
AFR	rs142318264	1	0.000378788	0.984472	ns
AFR	rs184053695	Monomorphic
AFR	rs62271662	1	0.000378788	0.984472	ns
AFR	rs147620399	1	0.000378788	0.984472	ns
AFR	rs35409061	1	0.000378788	0.984472	ns
AFR	rs3913362	1	0.00151745	0.968927	ns
AFR	rs141045535	Monomorphic
AFR	rs143303439	1	0.140546	0.707738	ns
AFR	rs187356387	Monomorphic
AFR	rs185123981	1	0.00341944	0.95337	ns
AFR	rs192908629	Monomorphic
AFR	rs142727392	Monomorphic
AFR	rs150870868	Monomorphic
AFR	rs115371317	1	0.0245014	0.875616	ns
AFR	rs146310205	1	0.00151745	0.968927	ns
AFR	rs191772972	Monomorphic
AFR	rs12504962	1	0.000378788	0.984472	ns
AFR	rs79448037	1	0.000378788	0.984472	ns
AFR	rs561281612	1	0.00341944	0.95337	ns
AFR	rs534382666	Monomorphic
AFR	rs150362038	Monomorphic
AFR	rs115812569	1	0.00341944	0.95337	ns
AFR	rs75798130	1	0.00341944	0.95337	ns
AFR	rs114395778	1	0.00341944	0.95337	ns
AFR	rs542163276	Monomorphic
AFR	rs188936023	1	0.000378788	0.984472	ns
AFR	rs148609784	1	0.00151745	0.968927	ns
AFR	rs140128056	1	0.000378788	0.984472	ns
AFR	rs188189853	Monomorphic
AFR	rs138909386	Monomorphic
AFR	rs28782803	1	4.10271	0.0428145	*
AFR	rs116283141	1	0.0095273	0.922244	ns
AFR	rs79805888	Monomorphic
AFR	rs115540604	1	0.00151745	0.968927	ns
AFR	rs62315358	Monomorphic
AFR	rs12641473	1	0.309492	0.577992	ns
AFR	rs183385675	1	0.000378788	0.984472	ns
AFR	rs76727749	1	0.00151745	0.968927	ns
AFR	rs141643413	1	0.000378788	0.984472	ns
AFR	rs118068928	1	0.000378788	0.984472	ns
AFR	rs79925658	1	0.00151745	0.968927	ns
AFR	rs113435421	1	0.000378788	0.984472	ns
AFR	rs75706225	Monomorphic
AFR	rs192974482	1	0.000378788	0.984472	ns
AFR	rs182874906	1	0.000378788	0.984472	ns
AFR	rs41298549	Monomorphic
AFR	rs184349106	Monomorphic
AFR	rs35021556	1	0.00151745	0.968927	ns
AFR	rs189831685	1	0.00151745	0.968927	ns
AFR	rs115353915	Monomorphic
AFR	rs139639303	Monomorphic
AFR	rs72721086	1	8.63264	0.00330192	**
AFR	rs182167367	Monomorphic
AFR	rs138425480	Monomorphic
AFR	rs115942444	1	0.000378788	0.984472	ns
AFR	rs184470002	1	0.00341944	0.95337	ns
AFR	rs11933431	1	0.155969	0.692895	ns
AFR	rs75599674	Monomorphic
AFR	rs17264946	1	0.000378788	0.984472	ns
AFR	rs10069690	1	0.19962	0.655027	ns
AFR	rs72709458	1	1.1471	0.284158	ns
AFR	rs114074453	Monomorphic
AFR	rs141523159	Monomorphic
AFR	rs146751883	1	0.000378788	0.984472	ns
AFR	rs145739077	Monomorphic
AFR	rs114978194	Monomorphic
AFR	rs77717792	Monomorphic
AFR	rs116393909	Monomorphic
AFR	rs75069127	1	0.000378788	0.984472	ns
AFR	rs184055314	Monomorphic
AFR	rs79772796	Monomorphic
AFR	rs551834055	Monomorphic
AFR	rs755368	Monomorphic
AFR	rs72742516	1	0.0095273	0.922244	ns
AFR	rs115889016	Monomorphic
AFR	rs639070	1	3.21213	0.0730941	ns
AFR	rs149122257	1	0.000378788	0.984472	ns
AFR	rs3212683	1	0.000378788	0.984472	ns
AFR	rs116684705	1	0.000378788	0.984472	ns
AFR	rs12523332	Monomorphic
AFR	rs187225666	Monomorphic
AFR	rs2962999	1	0.00341944	0.95337	ns
AFR	rs182572253	1	0.000378788	0.984472	ns
AFR	rs190068978	1	0.000378788	0.984472	ns
AFR	rs112888519	1	0.000378788	0.984472	ns
AFR	rs187079057	Monomorphic
AFR	rs16896297	1	0.111885	0.738009	ns
AFR	rs182548820	Monomorphic
AFR	rs141579660	Monomorphic
AFR	rs147390056	Monomorphic
AFR	rs72647244	1	0.0827919	0.773549	ns
AFR	rs10942276	1	0.106009	0.744734	ns
AFR	rs190768506	1	0.000378788	0.984472	ns
AFR	rs115800801	1	0.000378788	0.984472	ns
AFR	rs183454872	1	0.000378788	0.984472	ns
AFR	rs7732320	1	3.63217	0.056673	ns
AFR	rs115346678	1	0.0766966	0.781825	ns
AFR	rs112817746	1	0.00608822	0.937807	ns
AFR	rs181320827	1	0.00608822	0.937807	ns
AFR	rs4703992	1	0.230737	0.630978	ns
AFR	rs10078727	1	0.849923	0.356574	ns
AFR	rs576324823	Monomorphic
AFR	rs181569363	1	0.000378788	0.984472	ns
AFR	rs77748548	1	0.00151745	0.968927	ns
AFR	rs140711410	1	0.000378788	0.984472	ns
AFR	rs6865382	1	0.516803	0.472208	ns
AFR	rs77073849	1	0.0095273	0.922244	ns
AFR	rs11954396	1	0.0432638	0.835229	ns
AFR	rs11958614	1	0.0432638	0.835229	ns
AFR	rs114318326	Monomorphic
AFR	rs112964125	1	2.17117	0.140619	ns
AFR	rs114329017	1	1.02133	0.312203	ns
AFR	rs150256899	Monomorphic
AFR	rs145215785	1	0.000378788	0.984472	ns
AFR	rs181275719	1	0.000378788	0.984472	ns
AFR	rs116394148	1	1.2702	0.259729	ns
AFR	rs148533627	1	0.000378788	0.984472	ns
AFR	rs139171434	1	0.000378788	0.984472	ns
AFR	rs114844599	1	0.000378788	0.984472	ns
AFR	rs113685483	1	0.00151745	0.968927	ns
AFR	rs62392926	1	0.0853937	0.770117	ns
AFR	rs75986277	1	3.33881	0.0676636	ns
AFR	rs184112038	Monomorphic
AFR	rs77285401	Monomorphic
AFR	rs73719061	1	0.747132	0.387386	ns
AFR	rs9393702	1	3.19128	0.0740318	ns
AFR	rs74482392	1	0.000378788	0.984472	ns
AFR	rs78019862	Monomorphic
AFR	rs116246842	Monomorphic
AFR	rs138457436	1	0.000378788	0.984472	ns
AFR	rs144249391	Monomorphic
AFR	rs79629155	Monomorphic
AFR	rs111507842	1	0.000378788	0.984472	ns
AFR	rs117348925	1	0.0554653	0.813812	ns
AFR	rs74979086	1	9.53953	0.00201093	**
AFR	rs111486385	Monomorphic
AFR	rs72938764	1	0.00151745	0.968927	ns
AFR	rs17469415	1	0.000378788	0.984472	ns
AFR	rs141051679	1	0.000378788	0.984472	ns
AFR	rs114369858	1	0.000378788	0.984472	ns
AFR	rs4708011	1	2.01497	0.155754	ns
AFR	rs4708013	1	1.24451	0.264605	ns
AFR	rs35524602	1	0.00151745	0.968927	ns
AFR	rs148339006	Monomorphic
AFR	rs116898234	1	0.000378788	0.984472	ns
AFR	rs150306012	Monomorphic
AFR	rs149284311	1	0.000378788	0.984472	ns
AFR	rs503319	1	0.954167	0.328661	ns
AFR	rs192237270	Monomorphic
AFR	rs189738842	Monomorphic
AFR	rs138299766	Monomorphic
AFR	rs72991844	1	0.00151745	0.968927	ns
AFR	rs1030555	1	0.0248586	0.87472	ns
AFR	rs17054239	Monomorphic
AFR	rs62426800	1	0.677128	0.410577	ns
AFR	rs142617794	1	0.000378788	0.984472	ns
AFR	rs112380674	1	0.00341944	0.95337	ns
AFR	rs17710991	Monomorphic
AFR	rs62439831	Monomorphic
AFR	rs117767704	Monomorphic
AFR	rs117855749	Monomorphic
AFR	rs146222718	1	0.00151745	0.968927	ns
AFR	rs117551201	Monomorphic
AFR	rs141028798	1	0.000378788	0.984472	ns
AFR	rs112706991	1	0.00151745	0.968927	ns
AFR	rs144248440	1	0.000378788	0.984472	ns
AFR	rs151237156	Monomorphic
AFR	rs13201817	1	0.0095273	0.922244	ns
AFR	rs55788050	1	6.53889	0.0105541	*
AFR	rs146733833	1	0.000378788	0.984472	ns
AFR	rs56276625	1	0.000378788	0.984472	ns
AFR	rs115388350	1	3.61039	0.0574196	ns
AFR	rs138955486	Monomorphic
AFR	rs75396876	1	0.117028	0.732281	ns
AFR	rs62434527	1	13.6701	0.000217894	***
AFR	rs141540350	1	0.000378788	0.984472	ns
AFR	rs191231158	Monomorphic
AFR	rs143254906	1	0.000378788	0.984472	ns
AFR	rs75257662	1	0.00341944	0.95337	ns
AFR	rs143359610	1	0.000378788	0.984472	ns
AFR	rs34536564	1	0.629238	0.427635	ns
AFR	rs148440875	Monomorphic
AFR	rs75061358	1	0.0137402	0.906687	ns
AFR	rs723527	1	4.28076	0.0385462	*
AFR	rs11979158	1	2.90593	0.0882542	ns
AFR	rs184020470	1	0.00151745	0.968927	ns
AFR	rs73137358	Monomorphic
AFR	rs77623147	1	0.0622574	0.802963	ns
AFR	rs111256098	1	0.000378788	0.984472	ns
AFR	rs17150696	1	0.447917	0.503326	ns
AFR	rs187498847	1	0.00151745	0.968927	ns
AFR	rs111249924	Monomorphic
AFR	rs75851322	Monomorphic
AFR	rs17244307	Monomorphic
AFR	rs73235098	1	0.000378788	0.984472	ns
AFR	rs149301239	1	0.000378788	0.984472	ns
AFR	rs10230856	1	1.21523	0.270299	ns
AFR	rs34543075	Monomorphic
AFR	rs140494983	Monomorphic
AFR	rs116953335	1	0.000378788	0.984472	ns
AFR	rs145829990	1	0.000378788	0.984472	ns
AFR	rs192246627	Monomorphic
AFR	rs145869735	Monomorphic
AFR	rs74459093	Monomorphic
AFR	rs28849673	1	0.172221	0.678146	ns
AFR	rs116899071	1	0.0095273	0.922244	ns
AFR	rs35786058	Monomorphic
AFR	rs58569063	1	0.79324	0.373122	ns
AFR	rs112560566	1	0.00341944	0.95337	ns
AFR	rs35753136	Monomorphic
AFR	rs140701429	1	1.52827	0.216372	ns
AFR	rs79255317	1	3.77031	0.05217	ns
AFR	rs73658220	1	0.172221	0.678146	ns
AFR	rs1729133	1	0.543472	0.460997	ns
AFR	rs2252719	1	3.20542	0.0733945	ns
AFR	rs148840588	Monomorphic
AFR	rs144139535	Monomorphic
AFR	rs75005457	1	0.00608822	0.937807	ns
AFR	rs112421171	Monomorphic
AFR	rs111326181	Monomorphic
AFR	rs78966271	Monomorphic
AFR	rs74437820	Monomorphic
AFR	rs6990279	1	0.0379234	0.845597	ns
AFR	rs78052195	Monomorphic
AFR	rs2953527	Monomorphic
AFR	rs4300049	1	3.8802	0.0488587	*
AFR	rs74398127	1	0.000378788	0.984472	ns
AFR	rs146968169	Monomorphic
AFR	rs142132110	Monomorphic
AFR	rs137951248	1	0.00151745	0.968927	ns
AFR	rs55705857	1	0.000378788	0.984472	ns
AFR	rs77177269	Monomorphic
AFR	rs149062095	Monomorphic
AFR	rs75601886	1	0.00608822	0.937807	ns
AFR	rs138217259	1	0.00151745	0.968927	ns
AFR	rs141864270	Monomorphic
AFR	rs113758007	Monomorphic
AFR	rs149551942	1	0.00608822	0.937807	ns
AFR	rs564398	1	0.140546	0.707738	ns
AFR	rs634537	1	0.189304	0.663496	ns
AFR	rs12380579	1	0.00151745	0.968927	ns
AFR	rs117245768	1	2.58457	0.10791	ns
AFR	rs193187482	Monomorphic
AFR	rs536452290	Monomorphic
AFR	rs7868459	1	0.0622332	0.803	ns
AFR	rs74449676	1	2.98493	0.0840428	ns
AFR	rs12376077	1	0.000378788	0.984472	ns
AFR	rs2975924	1	0.000378788	0.984472	ns
AFR	rs117531342	Monomorphic
AFR	rs137961487	1	0.00608822	0.937807	ns
AFR	rs141881599	1	0.000378788	0.984472	ns
AFR	rs546569239	Monomorphic
AFR	rs118062537	Monomorphic
AFR	rs149556600	Monomorphic
AFR	rs184702616	Monomorphic
AFR	rs10990845	1	0.746718	0.387517	ns
AFR	rs77706512	1	0.000378788	0.984472	ns
AFR	rs114529545	1	0.752669	0.385633	ns
AFR	rs117537112	1	0.00341944	0.95337	ns
AFR	rs17444853	1	0.00151745	0.968927	ns
AFR	rs117920810	1	0.00341944	0.95337	ns
AFR	rs117144308	1	0.00341944	0.95337	ns
AFR	rs118129702	Monomorphic
AFR	rs79909403	1	0.00151745	0.968927	ns
AFR	rs140858343	1	0.000378788	0.984472	ns
AFR	rs191170683	1	0.00608822	0.937807	ns
AFR	rs12345442	1	0.737993	0.390305	ns
AFR	rs140901102	Monomorphic
AFR	rs72768745	1	0.000378788	0.984472	ns
AFR	rs190441790	1	0.00608822	0.937807	ns
AFR	rs72776027	1	0.000378788	0.984472	ns
AFR	rs143774733	Monomorphic
AFR	rs3780983	1	0.356385	0.550521	ns
AFR	rs45571136	1	0.00151745	0.968927	ns
AFR	rs10826816	1	0.000503084	0.982105	ns
AFR	rs80059635	1	0.0205219	0.886089	ns
AFR	rs6479694	1	1.01547	0.313595	ns
AFR	rs80080127	1	0.00151745	0.968927	ns
AFR	rs117997295	1	0.00151745	0.968927	ns
AFR	rs78036371	1	0.00608822	0.937807	ns
AFR	rs150570675	1	0.000378788	0.984472	ns
AFR	rs146024878	Monomorphic
AFR	rs144359450	1	0.000378788	0.984472	ns
AFR	rs72827576	Monomorphic
AFR	rs114830825	1	0.560395	0.454101	ns
AFR	rs77354255	1	0.000378788	0.984472	ns
AFR	rs76084743	1	0.000378788	0.984472	ns
AFR	rs11813871	1	0.340835	0.559347	ns
AFR	rs79737742	1	0.00608822	0.937807	ns
AFR	rs72825061	1	0.00608822	0.937807	ns
AFR	rs74157061	1	0.000297697	0.986234	ns
AFR	rs73364738	1	0.298656	0.584726	ns
AFR	rs181469246	Monomorphic
AFR	rs191227156	Monomorphic
AFR	rs999733	1	0.000378788	0.984472	ns
AFR	rs117552342	1	0.00341944	0.95337	ns
AFR	rs117609579	Monomorphic
AFR	rs533502319	Monomorphic
AFR	rs78272063	Monomorphic
AFR	rs80334578	1	0.000378788	0.984472	ns
AFR	rs61870246	Monomorphic
AFR	rs191879513	Monomorphic
AFR	rs1805002	1	1.06427	0.302244	ns
AFR	rs78181021	1	0.00608822	0.937807	ns
AFR	rs150439061	1	0.00151745	0.968927	ns
AFR	rs139606865	1	0.00341944	0.95337	ns
AFR	rs12421375	1	4.60557	0.0318683	*
AFR	rs148674037	Monomorphic
AFR	rs7926502	1	2.48341	0.115053	ns
AFR	rs117607989	1	0.000378788	0.984472	ns
AFR	rs12291824	1	0.209537	0.647131	ns
AFR	rs188105734	Monomorphic
AFR	rs144027845	1	0.000378788	0.984472	ns
AFR	rs118081248	Monomorphic
AFR	rs147295934	Monomorphic
AFR	rs11233250	1	2.58457	0.10791	ns
AFR	rs117391968	1	0.000378788	0.984472	ns
AFR	rs186370342	1	0.0870628	0.767945	ns
AFR	rs561611917	Monomorphic
AFR	rs570165514	Monomorphic
AFR	rs192501830	Monomorphic
AFR	rs186110847	1	0.00341944	0.95337	ns
AFR	rs12281401	1	1.41661	0.233962	ns
AFR	rs55643163	Monomorphic
AFR	rs185553959	Monomorphic
AFR	rs12787909	1	0.00151745	0.968927	ns
AFR	rs138094362	Monomorphic
AFR	rs117113806	1	1.00368	0.316422	ns
AFR	rs77095043	1	0.000378788	0.984472	ns
AFR	rs117353833	1	0.00151745	0.968927	ns
AFR	rs12811146	1	0.207223	0.648952	ns
AFR	rs150844644	Monomorphic
AFR	rs184523096	Monomorphic
AFR	rs180805094	Monomorphic
AFR	rs149722701	Monomorphic
AFR	rs115826149	1	0.488855	0.484438	ns
AFR	rs150627542	1	0.000378788	0.984472	ns
AFR	rs117487814	Monomorphic
AFR	rs148593079	Monomorphic
AFR	rs111647128	1	0.000378788	0.984472	ns
AFR	rs193232190	Monomorphic
AFR	rs75602075	Monomorphic
AFR	rs77736282	Monomorphic
AFR	rs142587589	1	0.000378788	0.984472	ns
AFR	rs188272849	Monomorphic
AFR	rs189505696	Monomorphic
AFR	rs181651409	Monomorphic
AFR	rs11175890	1	0.921882	0.336981	ns
AFR	rs147723376	Monomorphic
AFR	rs146588288	Monomorphic
AFR	rs547782875	Monomorphic
AFR	rs140005611	Monomorphic
AFR	rs193023908	1	0.000378788	0.984472	ns
AFR	rs73157790	1	0.000378788	0.984472	ns
AFR	rs184833898	Monomorphic
AFR	rs186984001	Monomorphic
AFR	rs181429443	Monomorphic
AFR	rs114260891	1	0.609035	0.435151	ns
AFR	rs140862300	Monomorphic
AFR	rs78538369	Monomorphic
AFR	rs3851634	1	1.40755	0.235463	ns
AFR	rs116932532	1	0.000378788	0.984472	ns
AFR	rs112647489	Monomorphic
AFR	rs144043649	Monomorphic
AFR	rs116860519	Monomorphic
AFR	rs9315452	1	1.98277	0.159099	ns
AFR	rs117079888	Monomorphic
AFR	rs192499123	Monomorphic
AFR	rs140230473	Monomorphic
AFR	rs149883126	1	0.000378788	0.984472	ns
AFR	rs141767381	1	0.00151745	0.968927	ns
AFR	rs190965511	1	0.00151745	0.968927	ns
AFR	rs112867299	Monomorphic
AFR	rs137975210	1	0.225982	0.634519	ns
AFR	rs140509912	1	0.000378788	0.984472	ns
AFR	rs147394559	1	0.00341944	0.95337	ns
AFR	rs77419321	Monomorphic
AFR	rs77653793	1	0.00608822	0.937807	ns
AFR	rs2183428	Monomorphic
AFR	rs570953989	Monomorphic
AFR	rs145404341	Monomorphic
AFR	rs149796567	Monomorphic
AFR	rs144770991	1	0.00151745	0.968927	ns
AFR	rs187837723	Monomorphic
AFR	rs193179793	Monomorphic
AFR	rs189341148	Monomorphic
AFR	rs78109720	1	10.0633	0.00151254	**
AFR	rs375145986	1	0.000378788	0.984472	ns
AFR	rs7154578	1	0.560395	0.454101	ns
AFR	rs150497864	1	0.00608822	0.937807	ns
AFR	rs146692708	1	16.7177	4.33746e-05	***
AFR	rs117307229	1	0.00151745	0.968927	ns
AFR	rs116868835	1	0.000378788	0.984472	ns
AFR	rs142883567	1	0.000378788	0.984472	ns
AFR	rs118034998	1	0.000378788	0.984472	ns
AFR	rs117209097	1	0.000378788	0.984472	ns
AFR	rs7155701	1	1.35114	0.245078	ns
AFR	rs143875639	Monomorphic
AFR	rs143674775	Monomorphic
AFR	rs12323459	1	0.227994	0.633015	ns
AFR	rs117832890	1	0.000378788	0.984472	ns
AFR	rs373858356	Monomorphic
AFR	rs112802297	Monomorphic
AFR	rs140589476	Monomorphic
AFR	rs75520792	Monomorphic
AFR	rs77860969	1	0.00273921	0.95826	ns
AFR	rs117955192	1	0.000378788	0.984472	ns
AFR	rs76545353	1	0.000378788	0.984472	ns
AFR	rs72727805	Monomorphic
AFR	rs182477181	1	0.000378788	0.984472	ns
AFR	rs72695474	1	0.381129	0.536999	ns
AFR	rs183540549	Monomorphic
AFR	rs17124582	Monomorphic
AFR	rs17773901	1	0.000378788	0.984472	ns
AFR	rs17732602	1	0.0239154	0.8771	ns
AFR	rs143899146	1	0.309492	0.577992	ns
AFR	rs118188774	Monomorphic
AFR	rs191583081	Monomorphic
AFR	rs370105469	Monomorphic
AFR	rs144378268	1	0.000378788	0.984472	ns
AFR	rs72731219	1	0.000378788	0.984472	ns
AFR	rs35151883	1	0.0168073	0.896849	ns
AFR	rs150271229	1	0.00151745	0.968927	ns
AFR	rs145029933	Monomorphic
AFR	rs116849330	1	0.0137402	0.906687	ns
AFR	rs143625857	Monomorphic
AFR	rs75701467	Monomorphic
AFR	rs117833852	Monomorphic
AFR	rs80083471	1	0.00341944	0.95337	ns
AFR	rs146875904	1	0.00341944	0.95337	ns
AFR	rs55705742	1	0.000378788	0.984472	ns
AFR	rs150388591	1	0.00151745	0.968927	ns
AFR	rs146431079	1	0.00151745	0.968927	ns
AFR	rs139212895	1	0.00151745	0.968927	ns
AFR	rs191636053	Monomorphic
AFR	rs189911761	Monomorphic
AFR	rs117149202	1	0.00341944	0.95337	ns
AFR	rs28452579	1	0.156605	0.692302	ns
AFR	rs112444814	1	1.08771	0.29698	ns
AFR	rs8036106	1	0.241987	0.622774	ns
AFR	rs75625056	Monomorphic
AFR	rs2562152	1	2.11514	0.145849	ns
AFR	rs3751667	1	0.269175	0.603886	ns
AFR	rs72776879	Monomorphic
AFR	rs192629773	Monomorphic
AFR	rs78936767	Monomorphic
AFR	rs17272585	1	0.0465352	0.829206	ns
AFR	rs10852606	1	1.7668	0.183779	ns
AFR	rs8053662	1	0.445862	0.504307	ns
AFR	rs189847800	Monomorphic
AFR	rs189518024	1	0.000378788	0.984472	ns
AFR	rs143858423	Monomorphic
AFR	rs113752529	1	0.0651942	0.798467	ns
AFR	rs117336193	Monomorphic
AFR	rs573425250	1	0.000378788	0.984472	ns
AFR	rs72806076	1	0.643495	0.422448	ns
AFR	rs8072388	1	0.955603	0.328297	ns
AFR	rs116911183	Monomorphic
AFR	rs62068249	1	1.28493	0.256984	ns
AFR	rs115477444	1	0.0285598	0.865799	ns
AFR	rs74474046	1	0.000378788	0.984472	ns
AFR	rs78378222	Monomorphic
AFR	rs35850753	1	0.000378788	0.984472	ns
AFR	rs114858010	1	0.783751	0.375996	ns
AFR	rs74570571	Monomorphic
AFR	rs2551801	1	0.266035	0.606004	ns
AFR	rs116872986	1	0.000378788	0.984472	ns
AFR	rs41283421	1	0.000378788	0.984472	ns
AFR	rs118156685	1	0.00151745	0.968927	ns
AFR	rs191695598	Monomorphic
AFR	rs193069209	Monomorphic
AFR	rs74000618	1	0.488855	0.484438	ns
AFR	rs56217307	1	1.16245	0.280959	ns
AFR	rs77066658	1	0.372316	0.541745	ns
AFR	rs76445346	1	0.433235	0.510406	ns
AFR	rs148537820	Monomorphic
AFR	rs187828189	Monomorphic
AFR	rs117589347	1	0.0095273	0.922244	ns
AFR	rs190330880	Monomorphic
AFR	rs150150195	1	0.000378788	0.984472	ns
AFR	rs143792647	1	0.000378788	0.984472	ns
AFR	rs17725969	1	0.000378788	0.984472	ns
AFR	rs117323000	Monomorphic
AFR	rs78387405	Monomorphic
AFR	rs140990868	Monomorphic
AFR	rs151054641	1	0.000378788	0.984472	ns
AFR	rs111964430	Monomorphic
AFR	rs12326299	1	0.0285598	0.865799	ns
AFR	rs10424055	1	2.26093	0.132674	ns
AFR	rs112663739	1	0.00199085	0.964411	ns
AFR	rs148978372	1	0.00341944	0.95337	ns
AFR	rs75565743	1	0.000378788	0.984472	ns
AFR	rs11569586	1	0.000378788	0.984472	ns
AFR	rs572752955	Monomorphic
AFR	rs76312564	1	2.44946	0.117566	ns
AFR	rs185501377	Monomorphic
AFR	rs140027401	1	0.00151745	0.968927	ns
AFR	rs144624209	1	0.00151745	0.968927	ns
AFR	rs148362484	1	0.00341944	0.95337	ns
AFR	rs147869779	Monomorphic
AFR	rs140566679	Monomorphic
AFR	rs8105118	1	1.01644	0.313366	ns
AFR	rs192693810	Monomorphic
AFR	rs187599478	Monomorphic
AFR	rs113837429	1	0.0229813	0.879506	ns
AFR	rs11083453	1	0.507851	0.476071	ns
AFR	rs12985851	1	0.000378788	0.984472	ns
AFR	rs143039986	1	0.000378788	0.984472	ns
AFR	rs112927380	Monomorphic
AFR	rs6040316	1	0.845158	0.357926	ns
AFR	rs141849571	Monomorphic
AFR	rs79932869	Monomorphic
AFR	rs144450088	Monomorphic
AFR	rs149612216	Monomorphic
AFR	rs62200310	1	0.000378788	0.984472	ns
AFR	rs187322128	1	0.000378788	0.984472	ns
AFR	rs74397626	1	0.00608822	0.937807	ns
AFR	rs3865551	1	0.0124337	0.911215	ns
AFR	rs535502072	Monomorphic
AFR	rs572255040	1	0.000378788	0.984472	ns
AFR	rs562567583	1	0.000378788	0.984472	ns
AFR	rs552228320	1	0.000378788	0.984472	ns
AFR	rs545272078	Monomorphic
AFR	rs140164976	1	0.000378788	0.984472	ns
AFR	rs144909475	Monomorphic
AFR	rs6093813	1	0.126189	0.722417	ns
AFR	rs55915819	1	0.288784	0.591001	ns
AFR	rs182597424	Monomorphic
AFR	rs78877887	1	0.245404	0.62033	ns
AFR	rs142480089	Monomorphic
AFR	rs2297440	1	0.763164	0.38234	ns
AFR	rs6062302	1	0.655954	0.417992	ns
AFR	rs73382910	1	0.609475	0.434986	ns
AFR	rs138701609	Monomorphic
AFR	rs73147440	1	0.00341944	0.95337	ns
AFR	rs113457511	1	0.0310568	0.860114	ns
AFR	rs188173401	1	0.000378788	0.984472	ns
AFR	rs149115656	Monomorphic
AFR	rs17647506	Monomorphic
AFR	rs143236305	1	0.000378788	0.984472	ns
AFR	rs4818184	1	0.938307	0.332714	ns
AFR	rs143610061	1	0.00151745	0.968927	ns
AFR	rs564284198	Monomorphic
AFR	rs147401799	Monomorphic
AFR	rs190861735	1	0.000378788	0.984472	ns
AFR	rs79343488	Monomorphic
AFR	rs2235573	1	1.11188	0.291674	ns
AFR	rs187954477	Monomorphic
AFR	rs574019902	Monomorphic
AMR	rs9439581	1	0.0741681	0.785362	ns
AMR	rs141035725	1	0.026391	0.870949	ns
AMR	rs78964547	1	15.596	7.84184e-05	***
AMR	rs146625909	Monomorphic
AMR	rs2807558	1	0.0182739	0.892469	ns
AMR	rs185059648	1	0.0900064	0.764169	ns
AMR	rs112866273	1	0.246026	0.619887	ns
AMR	rs11573168	1	0.026391	0.870949	ns
AMR	rs144803643	1	0.864877	0.352377	ns
AMR	rs74453556	1	0.0116614	0.914005	ns
AMR	rs77482787	1	0.0116614	0.914005	ns
AMR	rs116749425	1	0.026391	0.870949	ns
AMR	rs114168184	1	0.193246	0.660229	ns
AMR	rs149071574	1	0.0471912	0.828025	ns
AMR	rs113336870	1	0.169345	0.680695	ns
AMR	rs71654271	1	0.70833	0.399999	ns
AMR	rs35273351	1	0.70833	0.399999	ns
AMR	rs181018912	1	153.553	2.89956e-35	***
AMR	rs140953376	1	0.0471912	0.828025	ns
AMR	rs115989332	Monomorphic
AMR	rs140194868	1	0.0360257	0.849462	ns
AMR	rs188759633	Monomorphic
AMR	rs192900905	1	0.0182739	0.892469	ns
AMR	rs191813150	1	0.026391	0.870949	ns
AMR	rs115428224	1	0.00289853	0.957064	ns
AMR	rs189545890	1	0.0900064	0.764169	ns
AMR	rs140314418	1	0.00654057	0.935542	ns
AMR	rs114135050	1	0.0360257	0.849462	ns
AMR	rs144118728	1	0.0182739	0.892469	ns
AMR	rs75756979	1	0.0360257	0.849462	ns
AMR	rs1470549	1	0.445248	0.5046	ns
AMR	rs145836617	1	0.00289853	0.957064	ns
AMR	rs142319265	1	0.00289853	0.957064	ns
AMR	rs61754200	1	0.000722542	0.978555	ns
AMR	rs77519832	1	5.44012	0.0196794	*
AMR	rs181484081	1	0.000722542	0.978555	ns
AMR	rs188093624	1	0.0471912	0.828025	ns
AMR	rs12990363	1	3.95953	0.0466067	*
AMR	rs141688513	1	0.000722542	0.978555	ns
AMR	rs7595121	1	3.1078	0.077918	ns
AMR	rs55827398	1	0.00654057	0.935542	ns
AMR	rs115257641	1	0.00654057	0.935542	ns
AMR	rs142089355	1	0.000722542	0.978555	ns
AMR	rs145341052	1	0.169345	0.680695	ns
AMR	rs139241345	1	0.0182739	0.892469	ns
AMR	rs115406227	1	0.0116614	0.914005	ns
AMR	rs114233838	1	0.0471912	0.828025	ns
AMR	rs17043204	1	0.126451	0.722141	ns
AMR	rs78263530	1	0.0116614	0.914005	ns
AMR	rs180950937	1	0.00654057	0.935542	ns
AMR	rs76070203	1	0.169345	0.680695	ns
AMR	rs116176238	1	0.0471912	0.828025	ns
AMR	rs138512159	1	9.86861	0.00168123	**
AMR	rs150214405	Monomorphic
AMR	rs115673444	1	0.00289853	0.957064	ns
AMR	rs17030806	1	0.274934	0.600041	ns
AMR	rs187174763	1	0.0116614	0.914005	ns
AMR	rs188527649	1	0.000722542	0.978555	ns
AMR	rs144478061	1	0.0116614	0.914005	ns
AMR	rs183257767	Monomorphic
AMR	rs13014348	1	14.0907	0.000174205	***
AMR	rs6756691	1	0.0380803	0.845282	ns
AMR	rs146877721	1	0.147085	0.701337	ns
AMR	rs1050842	1	0.0360257	0.849462	ns
AMR	rs74770020	1	0.026391	0.870949	ns
AMR	rs114485298	1	0.00654057	0.935542	ns
AMR	rs75307161	1	0.0182739	0.892469	ns
AMR	rs140196981	Monomorphic
AMR	rs182720187	Monomorphic
AMR	rs548197650	1	0.000722542	0.978555	ns
AMR	rs193199270	Monomorphic
AMR	rs138941884	1	0.00289853	0.957064	ns
AMR	rs115408977	1	0.000722542	0.978555	ns
AMR	rs192750724	1	0.0182739	0.892469	ns
AMR	rs577354575	Monomorphic
AMR	rs78204099	1	0.00654057	0.935542	ns
AMR	rs180713183	1	0.107429	0.74309	ns
AMR	rs116019376	1	0.000722542	0.978555	ns
AMR	rs574321886	1	0.00289853	0.957064	ns
AMR	rs115739359	1	0.00654057	0.935542	ns
AMR	rs112726141	1	0.0116614	0.914005	ns
AMR	rs147893976	1	0.000722542	0.978555	ns
AMR	rs144453639	1	0.0182739	0.892469	ns
AMR	rs62167658	1	0.0182739	0.892469	ns
AMR	rs75685392	1	0.371909	0.541966	ns
AMR	rs1446093	1	0.246026	0.619887	ns
AMR	rs7369944	1	1.03868	0.308128	ns
AMR	rs80285751	Monomorphic
AMR	rs72844569	1	1.07975	0.298754	ns
AMR	rs72865837	1	0.000722542	0.978555	ns
AMR	rs72849575	1	0.00289853	0.957064	ns
AMR	rs146407921	1	0.000722542	0.978555	ns
AMR	rs115016203	1	0.107429	0.74309	ns
AMR	rs140429515	1	0.00289853	0.957064	ns
AMR	rs11685006	1	0.00654057	0.935542	ns
AMR	rs111825872	1	0.00654057	0.935542	ns
AMR	rs116566613	1	0.0182739	0.892469	ns
AMR	rs115431060	Monomorphic
AMR	rs76422724	1	0.0116614	0.914005	ns
AMR	rs143921500	1	0.00289853	0.957064	ns
AMR	rs76771408	1	0.147085	0.701337	ns
AMR	rs78933558	1	0.0182739	0.892469	ns
AMR	rs142046355	1	0.0182739	0.892469	ns
AMR	rs187675208	1	0.0182739	0.892469	ns
AMR	rs138105044	1	0.00654057	0.935542	ns
AMR	rs116030053	1	0.000722542	0.978555	ns
AMR	rs150801868	1	0.00654057	0.935542	ns
AMR	rs115148931	1	0.305541	0.580429	ns
AMR	rs116101156	1	0.0599009	0.806653	ns
AMR	rs73989231	1	12.3041	0.00045197	***
AMR	rs543121870	Monomorphic
AMR	rs142230781	1	0.0116614	0.914005	ns
AMR	rs138561978	1	0.0116614	0.914005	ns
AMR	rs41293373	1	0.0599009	0.806653	ns
AMR	rs13068633	1	0.246026	0.619887	ns
AMR	rs140449333	1	0.0116614	0.914005	ns
AMR	rs17043481	1	0.0599009	0.806653	ns
AMR	rs76552574	1	0.0599009	0.806653	ns
AMR	rs114501851	1	1.29743	0.254684	ns
AMR	rs141946934	1	0.000722542	0.978555	ns
AMR	rs565086509	1	0.000722542	0.978555	ns
AMR	rs1505586	1	1.55713	0.212086	ns
AMR	rs116757402	1	0.00654057	0.935542	ns
AMR	rs13080935	1	0.000722542	0.978555	ns
AMR	rs142318264	1	0.0471912	0.828025	ns
AMR	rs184053695	1	0.00654057	0.935542	ns
AMR	rs62271662	1	0.147085	0.701337	ns
AMR	rs147620399	Monomorphic
AMR	rs35409061	1	0.126451	0.722141	ns
AMR	rs3913362	1	1.86408	0.172155	ns
AMR	rs141045535	1	0.00654057	0.935542	ns
AMR	rs143303439	1	0.0116614	0.914005	ns
AMR	rs187356387	1	0.00654057	0.935542	ns
AMR	rs185123981	1	0.0599009	0.806653	ns
AMR	rs192908629	Monomorphic
AMR	rs142727392	1	0.00654057	0.935542	ns
AMR	rs150870868	1	0.00289853	0.957064	ns
AMR	rs115371317	1	0.0360257	0.849462	ns
AMR	rs146310205	1	0.000722542	0.978555	ns
AMR	rs191772972	1	0.000722542	0.978555	ns
AMR	rs12504962	1	3.55356	0.0594179	ns
AMR	rs79448037	1	0.00654057	0.935542	ns
AMR	rs561281612	1	0.0182739	0.892469	ns
AMR	rs534382666	Monomorphic
AMR	rs150362038	Monomorphic
AMR	rs115812569	1	0.0900064	0.764169	ns
AMR	rs75798130	1	0.0471912	0.828025	ns
AMR	rs114395778	1	0.00654057	0.935542	ns
AMR	rs542163276	Monomorphic
AMR	rs188936023	1	0.00654057	0.935542	ns
AMR	rs148609784	1	0.00654057	0.935542	ns
AMR	rs140128056	1	0.026391	0.870949	ns
AMR	rs188189853	1	0.0182739	0.892469	ns
AMR	rs138909386	1	0.0471912	0.828025	ns
AMR	rs28782803	1	0.392346	0.531069	ns
AMR	rs116283141	1	1.86408	0.172155	ns
AMR	rs79805888	Monomorphic
AMR	rs115540604	1	0.0116614	0.914005	ns
AMR	rs62315358	1	0.000722542	0.978555	ns
AMR	rs12641473	1	0.507724	0.476126	ns
AMR	rs183385675	1	0.445248	0.5046	ns
AMR	rs76727749	1	0.0116614	0.914005	ns
AMR	rs141643413	1	0.00289853	0.957064	ns
AMR	rs118068928	1	0.0182739	0.892469	ns
AMR	rs79925658	1	0.00289853	0.957064	ns
AMR	rs113435421	1	0.00654057	0.935542	ns
AMR	rs75706225	1	0.000722542	0.978555	ns
AMR	rs192974482	Monomorphic
AMR	rs182874906	1	0.00289853	0.957064	ns
AMR	rs41298549	1	0.00289853	0.957064	ns
AMR	rs184349106	1	0.0599009	0.806653	ns
AMR	rs35021556	1	0.0599009	0.806653	ns
AMR	rs189831685	Monomorphic
AMR	rs115353915	1	18.7254	1.50958e-05	***
AMR	rs139639303	1	0.0471912	0.828025	ns
AMR	rs72721086	1	0.445248	0.5046	ns
AMR	rs182167367	Monomorphic
AMR	rs138425480	1	0.218801	0.639955	ns
AMR	rs115942444	Monomorphic
AMR	rs184470002	1	5.44012	0.0196794	*
AMR	rs11933431	1	0.00654057	0.935542	ns
AMR	rs75599674	Monomorphic
AMR	rs17264946	1	0.484571	0.486359	ns
AMR	rs10069690	1	0.958805	0.327488	ns
AMR	rs72709458	1	2.75663	0.0968519	ns
AMR	rs114074453	1	0.00654057	0.935542	ns
AMR	rs141523159	1	0.000722542	0.978555	ns
AMR	rs146751883	1	0.0360257	0.849462	ns
AMR	rs145739077	1	0.246026	0.619887	ns
AMR	rs114978194	1	0.0182739	0.892469	ns
AMR	rs77717792	1	3.77853	0.0519142	ns
AMR	rs116393909	1	0.0360257	0.849462	ns
AMR	rs75069127	1	0.0116614	0.914005	ns
AMR	rs184055314	1	0.00654057	0.935542	ns
AMR	rs79772796	1	0.0741681	0.785362	ns
AMR	rs551834055	Monomorphic
AMR	rs755368	1	0.0360257	0.849462	ns
AMR	rs72742516	1	0.70833	0.399999	ns
AMR	rs115889016	Monomorphic
AMR	rs639070	1	0.274934	0.600041	ns
AMR	rs149122257	1	0.00654057	0.935542	ns
AMR	rs3212683	1	0.0116614	0.914005	ns
AMR	rs116684705	1	0.000722542	0.978555	ns
AMR	rs12523332	1	1.07975	0.298754	ns
AMR	rs187225666	1	0.0182739	0.892469	ns
AMR	rs2962999	1	0.00289853	0.957064	ns
AMR	rs182572253	1	0.000722542	0.978555	ns
AMR	rs190068978	1	0.000722542	0.978555	ns
AMR	rs112888519	1	0.0741681	0.785362	ns
AMR	rs187079057	1	0.0182739	0.892469	ns
AMR	rs16896297	1	0.0741681	0.785362	ns
AMR	rs182548820	Monomorphic
AMR	rs141579660	Monomorphic
AMR	rs147390056	Monomorphic
AMR	rs72647244	1	0.634159	0.425834	ns
AMR	rs10942276	1	0.554091	0.456651	ns
AMR	rs190768506	1	0.0599009	0.806653	ns
AMR	rs115800801	1	0.00654057	0.935542	ns
AMR	rs183454872	1	0.00654057	0.935542	ns
AMR	rs7732320	1	2.38485	0.122517	ns
AMR	rs115346678	1	0.00654057	0.935542	ns
AMR	rs112817746	1	5.44012	0.0196794	*
AMR	rs181320827	1	0.0741681	0.785362	ns
AMR	rs4703992	1	4.52446	0.0334136	*
AMR	rs10078727	1	0.0360257	0.849462	ns
AMR	rs576324823	1	0.00289853	0.957064	ns
AMR	rs181569363	1	0.00654057	0.935542	ns
AMR	rs77748548	1	0.0471912	0.828025	ns
AMR	rs140711410	1	15.596	7.84184e-05	***
AMR	rs6865382	1	0.613334	0.433535	ns
AMR	rs77073849	1	0.274934	0.600041	ns
AMR	rs11954396	1	0.115324	0.734162	ns
AMR	rs11958614	1	0.115324	0.734162	ns
AMR	rs114318326	1	0.00654057	0.935542	ns
AMR	rs112964125	1	0.0116614	0.914005	ns
AMR	rs114329017	1	0.00654057	0.935542	ns
AMR	rs150256899	1	0.0116614	0.914005	ns
AMR	rs145215785	1	0.00654057	0.935542	ns
AMR	rs181275719	1	0.000722542	0.978555	ns
AMR	rs116394148	1	0.107429	0.74309	ns
AMR	rs148533627	1	0.0182739	0.892469	ns
AMR	rs139171434	1	0.00654057	0.935542	ns
AMR	rs114844599	1	0.0360257	0.849462	ns
AMR	rs113685483	Monomorphic
AMR	rs62392926	1	0.107429	0.74309	ns
AMR	rs75986277	1	2.22513	0.135781	ns
AMR	rs184112038	1	0.0182739	0.892469	ns
AMR	rs77285401	1	8.0175	0.00463275	**
AMR	rs73719061	1	0.147085	0.701337	ns
AMR	rs9393702	1	4.75682	0.0291825	*
AMR	rs74482392	1	1.55798	0.211962	ns
AMR	rs78019862	1	0.00289853	0.957064	ns
AMR	rs116246842	1	0.0116614	0.914005	ns
AMR	rs138457436	1	0.0182739	0.892469	ns
AMR	rs144249391	1	0.026391	0.870949	ns
AMR	rs79629155	1	0.026391	0.870949	ns
AMR	rs111507842	1	0.0182739	0.892469	ns
AMR	rs117348925	1	0.0360257	0.849462	ns
AMR	rs74979086	1	0.169345	0.680695	ns
AMR	rs111486385	1	0.00289853	0.957064	ns
AMR	rs72938764	1	0.0360257	0.849462	ns
AMR	rs17469415	1	0.00289853	0.957064	ns
AMR	rs141051679	1	0.00289853	0.957064	ns
AMR	rs114369858	1	0.00289853	0.957064	ns
AMR	rs4708011	1	0.337861	0.561067	ns
AMR	rs4708013	1	0.305541	0.580429	ns
AMR	rs35524602	1	0.0599009	0.806653	ns
AMR	rs148339006	1	0.000722542	0.978555	ns
AMR	rs116898234	1	0.000722542	0.978555	ns
AMR	rs150306012	1	0.000722542	0.978555	ns
AMR	rs149284311	1	0.00654057	0.935542	ns
AMR	rs503319	1	1.48064	0.223674	ns
AMR	rs192237270	1	0.00654057	0.935542	ns
AMR	rs189738842	1	0.000722542	0.978555	ns
AMR	rs138299766	1	0.0116614	0.914005	ns
AMR	rs72991844	1	0.0599009	0.806653	ns
AMR	rs1030555	1	0.193246	0.660229	ns
AMR	rs17054239	1	26.9018	2.14061e-07	***
AMR	rs62426800	1	0.810799	0.367884	ns
AMR	rs142617794	1	0.00654057	0.935542	ns
AMR	rs112380674	1	0.00654057	0.935542	ns
AMR	rs17710991	1	0.0182739	0.892469	ns
AMR	rs62439831	1	0.0116614	0.914005	ns
AMR	rs117767704	1	0.00654057	0.935542	ns
AMR	rs117855749	1	0.026391	0.870949	ns
AMR	rs146222718	1	0.00654057	0.935542	ns
AMR	rs117551201	1	0.00289853	0.957064	ns
AMR	rs141028798	1	0.00289853	0.957064	ns
AMR	rs112706991	1	0.613334	0.433535	ns
AMR	rs144248440	1	0.00654057	0.935542	ns
AMR	rs151237156	1	0.000722542	0.978555	ns
AMR	rs13201817	1	0.193246	0.660229	ns
AMR	rs55788050	1	0.810799	0.367884	ns
AMR	rs146733833	1	0.0471912	0.828025	ns
AMR	rs56276625	1	0.0360257	0.849462	ns
AMR	rs115388350	1	0.0900064	0.764169	ns
AMR	rs138955486	1	0.0182739	0.892469	ns
AMR	rs75396876	1	0.163207	0.686221	ns
AMR	rs62434527	1	0.193246	0.660229	ns
AMR	rs141540350	1	0.0471912	0.828025	ns
AMR	rs191231158	1	0.026391	0.870949	ns
AMR	rs143254906	1	0.169345	0.680695	ns
AMR	rs75257662	1	0.305541	0.580429	ns
AMR	rs143359610	1	0.147085	0.701337	ns
AMR	rs34536564	1	0.337861	0.561067	ns
AMR	rs148440875	1	0.0360257	0.849462	ns
AMR	rs75061358	1	1.29806	0.254568	ns
AMR	rs723527	1	1.03721	0.308472	ns
AMR	rs11979158	1	0.0834136	0.772724	ns
AMR	rs184020470	1	0.568598	0.450817	ns
AMR	rs73137358	1	0.000722542	0.978555	ns
AMR	rs77623147	1	0.169345	0.680695	ns
AMR	rs111256098	1	0.0599009	0.806653	ns
AMR	rs17150696	1	1.79396	0.180444	ns
AMR	rs187498847	1	0.126451	0.722141	ns
AMR	rs111249924	1	0.0360257	0.849462	ns
AMR	rs75851322	1	0.0471912	0.828025	ns
AMR	rs17244307	1	0.026391	0.870949	ns
AMR	rs73235098	1	0.00654057	0.935542	ns
AMR	rs149301239	1	0.0116614	0.914005	ns
AMR	rs10230856	1	1.07502	0.299815	ns
AMR	rs34543075	1	0.337861	0.561067	ns
AMR	rs140494983	1	0.0360257	0.849462	ns
AMR	rs116953335	1	0.0182739	0.892469	ns
AMR	rs145829990	1	0.0182739	0.892469	ns
AMR	rs192246627	1	0.000722542	0.978555	ns
AMR	rs145869735	1	0.0116614	0.914005	ns
AMR	rs74459093	1	0.000722542	0.978555	ns
AMR	rs28849673	Monomorphic
AMR	rs116899071	1	3.1641	0.0752741	ns
AMR	rs35786058	1	0.026391	0.870949	ns
AMR	rs58569063	1	0.0471912	0.828025	ns
AMR	rs112560566	1	0.107429	0.74309	ns
AMR	rs35753136	1	0.0116614	0.914005	ns
AMR	rs140701429	1	0.0900064	0.764169	ns
AMR	rs79255317	1	2.05914	0.151296	ns
AMR	rs73658220	1	0.70833	0.399999	ns
AMR	rs1729133	1	1.66827	0.196491	ns
AMR	rs2252719	1	0.110135	0.73999	ns
AMR	rs148840588	1	0.000722542	0.978555	ns
AMR	rs144139535	Monomorphic
AMR	rs75005457	1	0.149773	0.698752	ns
AMR	rs112421171	1	0.000722542	0.978555	ns
AMR	rs111326181	1	0.000722542	0.978555	ns
AMR	rs78966271	1	0.0599009	0.806653	ns
AMR	rs74437820	1	0.000722542	0.978555	ns
AMR	rs6990279	1	2.10585	0.146737	ns
AMR	rs78052195	1	0.00289853	0.957064	ns
AMR	rs2953527	1	0.00289853	0.957064	ns
AMR	rs4300049	1	0.147085	0.701337	ns
AMR	rs74398127	1	0.0116614	0.914005	ns
AMR	rs146968169	1	0.00654057	0.935542	ns
AMR	rs142132110	1	0.00654057	0.935542	ns
AMR	rs137951248	1	0.0182739	0.892469	ns
AMR	rs55705857	1	0.0900064	0.764169	ns
AMR	rs77177269	1	2.22513	0.135781	ns
AMR	rs149062095	1	0.0116614	0.914005	ns
AMR	rs75601886	1	0.0182739	0.892469	ns
AMR	rs138217259	1	0.0182739	0.892469	ns
AMR	rs141864270	1	37.2223	1.054e-09	***
AMR	rs113758007	1	0.000722542	0.978555	ns
AMR	rs149551942	1	0.193246	0.660229	ns
AMR	rs564398	1	3.90406	0.0481695	*
AMR	rs634537	1	3.60373	0.05765	ns
AMR	rs12380579	1	0.169345	0.680695	ns
AMR	rs117245768	1	0.0360257	0.849462	ns
AMR	rs193187482	1	0.026391	0.870949	ns
AMR	rs536452290	1	0.00289853	0.957064	ns
AMR	rs7868459	1	0.0900064	0.764169	ns
AMR	rs74449676	1	0.0599009	0.806653	ns
AMR	rs12376077	1	0.0471912	0.828025	ns
AMR	rs2975924	1	0.0599009	0.806653	ns
AMR	rs117531342	1	0.0471912	0.828025	ns
AMR	rs137961487	1	0.0900064	0.764169	ns
AMR	rs141881599	1	0.00654057	0.935542	ns
AMR	rs546569239	1	0.026391	0.870949	ns
AMR	rs118062537	1	0.0360257	0.849462	ns
AMR	rs149556600	1	0.00654057	0.935542	ns
AMR	rs184702616	Monomorphic
AMR	rs10990845	1	0.169345	0.680695	ns
AMR	rs77706512	1	0.0116614	0.914005	ns
AMR	rs114529545	1	0.0116614	0.914005	ns
AMR	rs117537112	1	0.107429	0.74309	ns
AMR	rs17444853	1	0.0599009	0.806653	ns
AMR	rs117920810	1	0.147085	0.701337	ns
AMR	rs117144308	1	0.274934	0.600041	ns
AMR	rs118129702	1	0.026391	0.870949	ns
AMR	rs79909403	1	0.0471912	0.828025	ns
AMR	rs140858343	1	0.0741681	0.785362	ns
AMR	rs191170683	1	0.0599009	0.806653	ns
AMR	rs12345442	1	0.147085	0.701337	ns
AMR	rs140901102	Monomorphic
AMR	rs72768745	1	0.00654057	0.935542	ns
AMR	rs190441790	1	0.0471912	0.828025	ns
AMR	rs72776027	Monomorphic
AMR	rs143774733	1	0.0182739	0.892469	ns
AMR	rs3780983	1	0.0599009	0.806653	ns
AMR	rs45571136	1	0.000722542	0.978555	ns
AMR	rs10826816	1	4.58266	0.032297	*
AMR	rs80059635	1	0.0471912	0.828025	ns
AMR	rs6479694	1	5.44012	0.0196794	*
AMR	rs80080127	1	3.1641	0.0752741	ns
AMR	rs117997295	1	5.44012	0.0196794	*
AMR	rs78036371	1	0.0741681	0.785362	ns
AMR	rs150570675	1	0.00289853	0.957064	ns
AMR	rs146024878	1	0.000722542	0.978555	ns
AMR	rs144359450	1	0.00289853	0.957064	ns
AMR	rs72827576	1	0.000722542	0.978555	ns
AMR	rs114830825	1	0.0360257	0.849462	ns
AMR	rs77354255	1	0.0471912	0.828025	ns
AMR	rs76084743	1	0.0116614	0.914005	ns
AMR	rs11813871	1	15.9505	6.50202e-05	***
AMR	rs79737742	1	0.107429	0.74309	ns
AMR	rs72825061	1	0.126451	0.722141	ns
AMR	rs74157061	1	0.0599009	0.806653	ns
AMR	rs73364738	1	15.596	7.84184e-05	***
AMR	rs181469246	Monomorphic
AMR	rs191227156	1	0.00289853	0.957064	ns
AMR	rs999733	1	0.0360257	0.849462	ns
AMR	rs117552342	1	0.0182739	0.892469	ns
AMR	rs117609579	Monomorphic
AMR	rs533502319	Monomorphic
AMR	rs78272063	1	0.026391	0.870949	ns
AMR	rs80334578	1	0.0116614	0.914005	ns
AMR	rs61870246	1	0.00289853	0.957064	ns
AMR	rs191879513	1	0.0599009	0.806653	ns
AMR	rs1805002	1	0.445248	0.5046	ns
AMR	rs78181021	1	0.407699	0.523139	ns
AMR	rs150439061	1	0.0116614	0.914005	ns
AMR	rs139606865	1	0.147085	0.701337	ns
AMR	rs12421375	1	0.164915	0.684672	ns
AMR	rs148674037	1	0.000722542	0.978555	ns
AMR	rs7926502	1	5.44012	0.0196794	*
AMR	rs117607989	1	0.193246	0.660229	ns
AMR	rs12291824	1	1.44405	0.229485	ns
AMR	rs188105734	Monomorphic
AMR	rs144027845	1	0.0182739	0.892469	ns
AMR	rs118081248	1	0.0116614	0.914005	ns
AMR	rs147295934	1	0.00654057	0.935542	ns
AMR	rs11233250	1	1.20617	0.272092	ns
AMR	rs117391968	1	0.000722542	0.978555	ns
AMR	rs186370342	1	0.0900064	0.764169	ns
AMR	rs561611917	Monomorphic
AMR	rs570165514	Monomorphic
AMR	rs192501830	1	0.00289853	0.957064	ns
AMR	rs186110847	1	0.00654057	0.935542	ns
AMR	rs12281401	1	0.0116614	0.914005	ns
AMR	rs55643163	1	0.0599009	0.806653	ns
AMR	rs185553959	1	0.000722542	0.978555	ns
AMR	rs12787909	1	5.73955	0.016587	*
AMR	rs138094362	1	0.0471912	0.828025	ns
AMR	rs117113806	1	3.80727	0.0510305	ns
AMR	rs77095043	1	0.00289853	0.957064	ns
AMR	rs117353833	1	0.107429	0.74309	ns
AMR	rs12811146	1	0.0360257	0.849462	ns
AMR	rs150844644	1	0.00289853	0.957064	ns
AMR	rs184523096	1	0.00289853	0.957064	ns
AMR	rs180805094	1	0.000722542	0.978555	ns
AMR	rs149722701	1	0.000722542	0.978555	ns
AMR	rs115826149	1	0.0741681	0.785362	ns
AMR	rs150627542	1	0.00289853	0.957064	ns
AMR	rs117487814	1	0.0116614	0.914005	ns
AMR	rs148593079	1	0.000722542	0.978555	ns
AMR	rs111647128	1	0.0116614	0.914005	ns
AMR	rs193232190	1	0.000722542	0.978555	ns
AMR	rs75602075	1	0.0360257	0.849462	ns
AMR	rs77736282	1	0.274934	0.600041	ns
AMR	rs142587589	1	26.9018	2.14061e-07	***
AMR	rs188272849	1	0.000722542	0.978555	ns
AMR	rs189505696	1	0.000722542	0.978555	ns
AMR	rs181651409	1	0.000722542	0.978555	ns
AMR	rs11175890	1	2.97082	0.084779	ns
AMR	rs147723376	1	0.0360257	0.849462	ns
AMR	rs146588288	Monomorphic
AMR	rs547782875	Monomorphic
AMR	rs140005611	Monomorphic
AMR	rs193023908	1	0.000722542	0.978555	ns
AMR	rs73157790	1	0.00289853	0.957064	ns
AMR	rs184833898	Monomorphic
AMR	rs186984001	1	0.0741681	0.785362	ns
AMR	rs181429443	1	0.0471912	0.828025	ns
AMR	rs114260891	1	0.0116614	0.914005	ns
AMR	rs140862300	1	0.169345	0.680695	ns
AMR	rs78538369	1	0.026391	0.870949	ns
AMR	rs3851634	1	0.0283782	0.866223	ns
AMR	rs116932532	1	0.00289853	0.957064	ns
AMR	rs112647489	1	0.000722542	0.978555	ns
AMR	rs144043649	1	0.0116614	0.914005	ns
AMR	rs116860519	Monomorphic
AMR	rs9315452	1	0.0900064	0.764169	ns
AMR	rs117079888	1	0.00289853	0.957064	ns
AMR	rs192499123	Monomorphic
AMR	rs140230473	1	0.000722542	0.978555	ns
AMR	rs149883126	1	0.208253	0.64814	ns
AMR	rs141767381	1	0.0182739	0.892469	ns
AMR	rs190965511	1	0.026391	0.870949	ns
AMR	rs112867299	1	0.000722542	0.978555	ns
AMR	rs137975210	1	9.47184	0.0020865	**
AMR	rs140509912	1	0.00289853	0.957064	ns
AMR	rs147394559	1	0.659906	0.416593	ns
AMR	rs77419321	1	0.026391	0.870949	ns
AMR	rs77653793	1	0.00654057	0.935542	ns
AMR	rs2183428	Monomorphic
AMR	rs570953989	Monomorphic
AMR	rs145404341	1	0.00289853	0.957064	ns
AMR	rs149796567	1	0.000722542	0.978555	ns
AMR	rs144770991	1	9.86861	0.00168123	**
AMR	rs187837723	1	0.000722542	0.978555	ns
AMR	rs193179793	Monomorphic
AMR	rs189341148	1	0.00289853	0.957064	ns
AMR	rs78109720	1	0.126451	0.722141	ns
AMR	rs375145986	1	0.00654057	0.935542	ns
AMR	rs7154578	1	0.026391	0.870949	ns
AMR	rs150497864	1	0.0471912	0.828025	ns
AMR	rs146692708	1	4.52446	0.0334136	*
AMR	rs117307229	1	0.026391	0.870949	ns
AMR	rs116868835	1	0.0182739	0.892469	ns
AMR	rs142883567	1	0.0116614	0.914005	ns
AMR	rs118034998	1	0.0360257	0.849462	ns
AMR	rs117209097	1	0.0182739	0.892469	ns
AMR	rs7155701	1	0.0900064	0.764169	ns
AMR	rs143875639	Monomorphic
AMR	rs143674775	Monomorphic
AMR	rs12323459	1	0.70833	0.399999	ns
AMR	rs117832890	1	0.0360257	0.849462	ns
AMR	rs373858356	1	0.00289853	0.957064	ns
AMR	rs112802297	1	0.169345	0.680695	ns
AMR	rs140589476	1	0.00289853	0.957064	ns
AMR	rs75520792	1	0.0471912	0.828025	ns
AMR	rs77860969	1	0.026391	0.870949	ns
AMR	rs117955192	1	0.00289853	0.957064	ns
AMR	rs76545353	1	0.00289853	0.957064	ns
AMR	rs72727805	1	0.000722542	0.978555	ns
AMR	rs182477181	1	26.9018	2.14061e-07	***
AMR	rs72695474	1	0.246026	0.619887	ns
AMR	rs183540549	Monomorphic
AMR	rs17124582	1	0.0116614	0.914005	ns
AMR	rs17773901	1	0.00289853	0.957064	ns
AMR	rs17732602	1	0.669449	0.413244	ns
AMR	rs143899146	1	0.026391	0.870949	ns
AMR	rs118188774	1	0.0471912	0.828025	ns
AMR	rs191583081	1	0.000722542	0.978555	ns
AMR	rs370105469	Monomorphic
AMR	rs144378268	1	0.000722542	0.978555	ns
AMR	rs72731219	1	0.00289853	0.957064	ns
AMR	rs35151883	1	0.182177	0.669509	ns
AMR	rs150271229	1	0.0360257	0.849462	ns
AMR	rs145029933	1	0.000722542	0.978555	ns
AMR	rs116849330	1	0.0900064	0.764169	ns
AMR	rs143625857	1	0.00654057	0.935542	ns
AMR	rs75701467	1	0.0741681	0.785362	ns
AMR	rs117833852	1	0.107429	0.74309	ns
AMR	rs80083471	1	0.218801	0.639955	ns
AMR	rs146875904	1	0.193246	0.660229	ns
AMR	rs55705742	1	0.0900064	0.764169	ns
AMR	rs150388591	1	0.126451	0.722141	ns
AMR	rs146431079	1	0.00289853	0.957064	ns
AMR	rs139212895	1	0.000722542	0.978555	ns
AMR	rs191636053	1	0.000722542	0.978555	ns
AMR	rs189911761	Monomorphic
AMR	rs117149202	1	0.169345	0.680695	ns
AMR	rs28452579	1	0.0360257	0.849462	ns
AMR	rs112444814	1	0.0182739	0.892469	ns
AMR	rs8036106	1	6.02477	0.0141064	*
AMR	rs75625056	1	0.0182739	0.892469	ns
AMR	rs2562152	1	0.707987	0.400113	ns
AMR	rs3751667	1	1.00659	0.315722	ns
AMR	rs72776879	1	0.026391	0.870949	ns
AMR	rs192629773	1	0.000722542	0.978555	ns
AMR	rs78936767	1	0.00654057	0.935542	ns
AMR	rs17272585	1	0.0116614	0.914005	ns
AMR	rs10852606	1	0.43434	0.509867	ns
AMR	rs8053662	1	1.8037	0.179266	ns
AMR	rs189847800	1	0.000722542	0.978555	ns
AMR	rs189518024	Monomorphic
AMR	rs143858423	1	20.1966	6.98788e-06	***
AMR	rs113752529	1	0.722181	0.395429	ns
AMR	rs117336193	1	0.0360257	0.849462	ns
AMR	rs573425250	1	0.00654057	0.935542	ns
AMR	rs72806076	1	0.147085	0.701337	ns
AMR	rs8072388	1	1.77278	0.183038	ns
AMR	rs116911183	1	20.1966	6.98788e-06	***
AMR	rs62068249	1	0.0405209	0.840466	ns
AMR	rs115477444	1	0.0471912	0.828025	ns
AMR	rs74474046	Monomorphic
AMR	rs78378222	Monomorphic
AMR	rs35850753	1	0.00289853	0.957064	ns
AMR	rs114858010	1	0.147085	0.701337	ns
AMR	rs74570571	1	0.0116614	0.914005	ns
AMR	rs2551801	1	1.82671	0.176517	ns
AMR	rs116872986	1	0.0741681	0.785362	ns
AMR	rs41283421	1	0.126451	0.722141	ns
AMR	rs118156685	1	0.0900064	0.764169	ns
AMR	rs191695598	1	0.000722542	0.978555	ns
AMR	rs193069209	Monomorphic
AMR	rs74000618	1	0.107429	0.74309	ns
AMR	rs56217307	1	0.098519	0.753614	ns
AMR	rs77066658	1	0.126451	0.722141	ns
AMR	rs76445346	1	0.0360257	0.849462	ns
AMR	rs148537820	1	0.000722542	0.978555	ns
AMR	rs187828189	1	0.00289853	0.957064	ns
AMR	rs117589347	1	1.55798	0.211962	ns
AMR	rs190330880	Monomorphic
AMR	rs150150195	1	0.00289853	0.957064	ns
AMR	rs143792647	1	0.0900064	0.764169	ns
AMR	rs17725969	1	0.126451	0.722141	ns
AMR	rs117323000	1	0.026391	0.870949	ns
AMR	rs78387405	1	0.0182739	0.892469	ns
AMR	rs140990868	1	54.3179	1.70544e-13	***
AMR	rs151054641	1	0.0182739	0.892469	ns
AMR	rs111964430	1	0.000722542	0.978555	ns
AMR	rs12326299	1	1.86408	0.172155	ns
AMR	rs10424055	1	0.0599009	0.806653	ns
AMR	rs112663739	1	0.0900064	0.764169	ns
AMR	rs148978372	Monomorphic
AMR	rs75565743	1	0.305541	0.580429	ns
AMR	rs11569586	1	0.0741681	0.785362	ns
AMR	rs572752955	Monomorphic
AMR	rs76312564	1	18.7254	1.50958e-05	***
AMR	rs185501377	1	0.0599009	0.806653	ns
AMR	rs140027401	1	0.0599009	0.806653	ns
AMR	rs144624209	1	5.73955	0.016587	*
AMR	rs148362484	1	0.126451	0.722141	ns
AMR	rs147869779	1	0.0116614	0.914005	ns
AMR	rs140566679	1	0.218801	0.639955	ns
AMR	rs8105118	1	0.0697852	0.79165	ns
AMR	rs192693810	1	0.0116614	0.914005	ns
AMR	rs187599478	1	37.2223	1.054e-09	***
AMR	rs113837429	1	0.0471912	0.828025	ns
AMR	rs11083453	1	3.24964	0.071439	ns
AMR	rs12985851	1	0.0599009	0.806653	ns
AMR	rs143039986	1	0.00654057	0.935542	ns
AMR	rs112927380	1	0.126451	0.722141	ns
AMR	rs6040316	1	0.274934	0.600041	ns
AMR	rs141849571	1	0.00654057	0.935542	ns
AMR	rs79932869	1	0.000722542	0.978555	ns
AMR	rs144450088	Monomorphic
AMR	rs149612216	1	0.000722542	0.978555	ns
AMR	rs62200310	1	20.1966	6.98788e-06	***
AMR	rs187322128	1	0.0116614	0.914005	ns
AMR	rs74397626	1	0.920872	0.337246	ns
AMR	rs3865551	1	1.51393	0.218541	ns
AMR	rs535502072	1	0.000722542	0.978555	ns
AMR	rs572255040	Monomorphic
AMR	rs562567583	Monomorphic
AMR	rs552228320	Monomorphic
AMR	rs545272078	Monomorphic
AMR	rs140164976	Monomorphic
AMR	rs144909475	1	0.0471912	0.828025	ns
AMR	rs6093813	1	0.193246	0.660229	ns
AMR	rs55915819	1	1.41597	0.234068	ns
AMR	rs182597424	1	0.000722542	0.978555	ns
AMR	rs78877887	1	1.29806	0.254568	ns
AMR	rs142480089	1	0.0741681	0.785362	ns
AMR	rs2297440	1	2.06068	0.151143	ns
AMR	rs6062302	1	2.06068	0.151143	ns
AMR	rs73382910	1	0.0900064	0.764169	ns
AMR	rs138701609	1	12.3041	0.00045197	***
AMR	rs73147440	1	1.80848	0.178691	ns
AMR	rs113457511	1	1.03868	0.308128	ns
AMR	rs188173401	1	0.026391	0.870949	ns
AMR	rs149115656	1	0.0599009	0.806653	ns
AMR	rs17647506	1	0.0360257	0.849462	ns
AMR	rs143236305	1	0.00289853	0.957064	ns
AMR	rs4818184	1	0.000211984	0.988383	ns
AMR	rs143610061	1	0.000722542	0.978555	ns
AMR	rs564284198	Monomorphic
AMR	rs147401799	1	0.0182739	0.892469	ns
AMR	rs190861735	1	0.107429	0.74309	ns
AMR	rs79343488	1	0.0599009	0.806653	ns
AMR	rs2235573	1	3.03116	0.0816797	ns
AMR	rs187954477	1	0.00654057	0.935542	ns
AMR	rs574019902	1	0.000722542	0.978555	ns
EAS	rs9439581	Monomorphic
EAS	rs141035725	Monomorphic
EAS	rs78964547	1	0.00449098	0.94657	ns
EAS	rs146625909	Monomorphic
EAS	rs2807558	1	2.62421	0.105245	ns
EAS	rs185059648	Monomorphic
EAS	rs112866273	Monomorphic
EAS	rs11573168	Monomorphic
EAS	rs144803643	1	0.206527	0.649503	ns
EAS	rs74453556	Monomorphic
EAS	rs77482787	Monomorphic
EAS	rs116749425	Monomorphic
EAS	rs114168184	Monomorphic
EAS	rs149071574	1	0.000497017	0.982214	ns
EAS	rs113336870	1	0.000497017	0.982214	ns
EAS	rs71654271	Monomorphic
EAS	rs35273351	Monomorphic
EAS	rs181018912	1	0.000497017	0.982214	ns
EAS	rs140953376	Monomorphic
EAS	rs115989332	Monomorphic
EAS	rs140194868	1	0.000497017	0.982214	ns
EAS	rs188759633	Monomorphic
EAS	rs192900905	Monomorphic
EAS	rs191813150	Monomorphic
EAS	rs115428224	Monomorphic
EAS	rs189545890	Monomorphic
EAS	rs140314418	Monomorphic
EAS	rs114135050	Monomorphic
EAS	rs144118728	Monomorphic
EAS	rs75756979	Monomorphic
EAS	rs1470549	Monomorphic
EAS	rs145836617	Monomorphic
EAS	rs142319265	Monomorphic
EAS	rs61754200	Monomorphic
EAS	rs77519832	Monomorphic
EAS	rs181484081	Monomorphic
EAS	rs188093624	Monomorphic
EAS	rs12990363	Monomorphic
EAS	rs141688513	Monomorphic
EAS	rs7595121	1	3.9602	0.0465881	*
EAS	rs55827398	Monomorphic
EAS	rs115257641	Monomorphic
EAS	rs142089355	Monomorphic
EAS	rs145341052	Monomorphic
EAS	rs139241345	Monomorphic
EAS	rs115406227	Monomorphic
EAS	rs114233838	Monomorphic
EAS	rs17043204	Monomorphic
EAS	rs78263530	Monomorphic
EAS	rs180950937	Monomorphic
EAS	rs76070203	Monomorphic
EAS	rs116176238	Monomorphic
EAS	rs138512159	Monomorphic
EAS	rs150214405	Monomorphic
EAS	rs115673444	Monomorphic
EAS	rs17030806	1	0.236524	0.626728	ns
EAS	rs187174763	Monomorphic
EAS	rs188527649	1	0.000497017	0.982214	ns
EAS	rs144478061	Monomorphic
EAS	rs183257767	Monomorphic
EAS	rs13014348	Monomorphic
EAS	rs6756691	1	0.0478536	0.826841	ns
EAS	rs146877721	1	0.000497017	0.982214	ns
EAS	rs1050842	1	0.00499684	0.943646	ns
EAS	rs74770020	Monomorphic
EAS	rs114485298	Monomorphic
EAS	rs75307161	Monomorphic
EAS	rs140196981	Monomorphic
EAS	rs182720187	Monomorphic
EAS	rs548197650	Monomorphic
EAS	rs193199270	Monomorphic
EAS	rs138941884	Monomorphic
EAS	rs115408977	Monomorphic
EAS	rs192750724	Monomorphic
EAS	rs577354575	Monomorphic
EAS	rs78204099	Monomorphic
EAS	rs180713183	Monomorphic
EAS	rs116019376	Monomorphic
EAS	rs574321886	Monomorphic
EAS	rs115739359	Monomorphic
EAS	rs112726141	Monomorphic
EAS	rs147893976	Monomorphic
EAS	rs144453639	Monomorphic
EAS	rs62167658	Monomorphic
EAS	rs75685392	1	1.57494	0.209491	ns
EAS	rs1446093	Monomorphic
EAS	rs7369944	Monomorphic
EAS	rs80285751	Monomorphic
EAS	rs72844569	1	0.0196875	0.888413	ns
EAS	rs72865837	Monomorphic
EAS	rs72849575	Monomorphic
EAS	rs146407921	Monomorphic
EAS	rs115016203	1	0.0180716	0.893062	ns
EAS	rs140429515	1	0.00199202	0.964401	ns
EAS	rs11685006	Monomorphic
EAS	rs111825872	Monomorphic
EAS	rs116566613	Monomorphic
EAS	rs115431060	Monomorphic
EAS	rs76422724	Monomorphic
EAS	rs143921500	Monomorphic
EAS	rs76771408	Monomorphic
EAS	rs78933558	Monomorphic
EAS	rs142046355	Monomorphic
EAS	rs187675208	Monomorphic
EAS	rs138105044	Monomorphic
EAS	rs116030053	Monomorphic
EAS	rs150801868	Monomorphic
EAS	rs115148931	1	0.000497017	0.982214	ns
EAS	rs116101156	Monomorphic
EAS	rs73989231	Monomorphic
EAS	rs543121870	Monomorphic
EAS	rs142230781	Monomorphic
EAS	rs138561978	Monomorphic
EAS	rs41293373	Monomorphic
EAS	rs13068633	Monomorphic
EAS	rs140449333	Monomorphic
EAS	rs17043481	Monomorphic
EAS	rs76552574	Monomorphic
EAS	rs114501851	Monomorphic
EAS	rs141946934	Monomorphic
EAS	rs565086509	Monomorphic
EAS	rs1505586	1	1.61481	0.203817	ns
EAS	rs116757402	Monomorphic
EAS	rs13080935	Monomorphic
EAS	rs142318264	Monomorphic
EAS	rs184053695	Monomorphic
EAS	rs62271662	1	0.000497017	0.982214	ns
EAS	rs147620399	Monomorphic
EAS	rs35409061	Monomorphic
EAS	rs3913362	Monomorphic
EAS	rs141045535	1	0.000497017	0.982214	ns
EAS	rs143303439	1	2.48455	0.114969	ns
EAS	rs187356387	Monomorphic
EAS	rs185123981	Monomorphic
EAS	rs192908629	Monomorphic
EAS	rs142727392	Monomorphic
EAS	rs150870868	Monomorphic
EAS	rs115371317	Monomorphic
EAS	rs146310205	Monomorphic
EAS	rs191772972	Monomorphic
EAS	rs12504962	Monomorphic
EAS	rs79448037	Monomorphic
EAS	rs561281612	Monomorphic
EAS	rs534382666	Monomorphic
EAS	rs150362038	Monomorphic
EAS	rs115812569	Monomorphic
EAS	rs75798130	1	0.000497017	0.982214	ns
EAS	rs114395778	Monomorphic
EAS	rs542163276	Monomorphic
EAS	rs188936023	Monomorphic
EAS	rs148609784	Monomorphic
EAS	rs140128056	1	0.00449098	0.94657	ns
EAS	rs188189853	Monomorphic
EAS	rs138909386	1	10.4983	0.00119487	**
EAS	rs28782803	1	1.24023	0.265427	ns
EAS	rs116283141	Monomorphic
EAS	rs79805888	Monomorphic
EAS	rs115540604	Monomorphic
EAS	rs62315358	Monomorphic
EAS	rs12641473	1	0.120162	0.728859	ns
EAS	rs183385675	1	0.0506022	0.822019	ns
EAS	rs76727749	Monomorphic
EAS	rs141643413	Monomorphic
EAS	rs118068928	1	0.0196875	0.888413	ns
EAS	rs79925658	Monomorphic
EAS	rs113435421	Monomorphic
EAS	rs75706225	Monomorphic
EAS	rs192974482	Monomorphic
EAS	rs182874906	Monomorphic
EAS	rs41298549	Monomorphic
EAS	rs184349106	Monomorphic
EAS	rs35021556	Monomorphic
EAS	rs189831685	Monomorphic
EAS	rs115353915	Monomorphic
EAS	rs139639303	Monomorphic
EAS	rs72721086	1	0.000497017	0.982214	ns
EAS	rs182167367	Monomorphic
EAS	rs138425480	Monomorphic
EAS	rs115942444	Monomorphic
EAS	rs184470002	Monomorphic
EAS	rs11933431	1	7.00084	0.00814713	**
EAS	rs75599674	Monomorphic
EAS	rs17264946	1	0.000497017	0.982214	ns
EAS	rs10069690	1	1.3555	0.244319	ns
EAS	rs72709458	1	0.141225	0.707066	ns
EAS	rs114074453	Monomorphic
EAS	rs141523159	Monomorphic
EAS	rs146751883	Monomorphic
EAS	rs145739077	Monomorphic
EAS	rs114978194	Monomorphic
EAS	rs77717792	Monomorphic
EAS	rs116393909	1	0.000497017	0.982214	ns
EAS	rs75069127	Monomorphic
EAS	rs184055314	Monomorphic
EAS	rs79772796	Monomorphic
EAS	rs551834055	Monomorphic
EAS	rs755368	1	0.000497017	0.982214	ns
EAS	rs72742516	Monomorphic
EAS	rs115889016	Monomorphic
EAS	rs639070	1	1.22072	0.269219	ns
EAS	rs149122257	Monomorphic
EAS	rs3212683	Monomorphic
EAS	rs116684705	Monomorphic
EAS	rs12523332	1	0.000497017	0.982214	ns
EAS	rs187225666	Monomorphic
EAS	rs2962999	Monomorphic
EAS	rs182572253	Monomorphic
EAS	rs190068978	Monomorphic
EAS	rs112888519	Monomorphic
EAS	rs187079057	Monomorphic
EAS	rs16896297	Monomorphic
EAS	rs182548820	Monomorphic
EAS	rs141579660	Monomorphic
EAS	rs147390056	Monomorphic
EAS	rs72647244	1	0.772134	0.379558	ns
EAS	rs10942276	1	1.12389	0.289083	ns
EAS	rs190768506	Monomorphic
EAS	rs115800801	1	0.000497017	0.982214	ns
EAS	rs183454872	Monomorphic
EAS	rs7732320	1	1.62052	0.20302	ns
EAS	rs115346678	1	0.00199202	0.964401	ns
EAS	rs112817746	Monomorphic
EAS	rs181320827	Monomorphic
EAS	rs4703992	Monomorphic
EAS	rs10078727	Monomorphic
EAS	rs576324823	Monomorphic
EAS	rs181569363	Monomorphic
EAS	rs77748548	Monomorphic
EAS	rs140711410	1	0.000497017	0.982214	ns
EAS	rs6865382	1	0.274798	0.600131	ns
EAS	rs77073849	Monomorphic
EAS	rs11954396	1	0.0180716	0.893062	ns
EAS	rs11958614	1	0.0180716	0.893062	ns
EAS	rs114318326	Monomorphic
EAS	rs112964125	1	10.2762	0.00134759	**
EAS	rs114329017	1	10.2762	0.00134759	**
EAS	rs150256899	Monomorphic
EAS	rs145215785	1	0.00199202	0.964401	ns
EAS	rs181275719	Monomorphic
EAS	rs116394148	Monomorphic
EAS	rs148533627	1	0.000497017	0.982214	ns
EAS	rs139171434	Monomorphic
EAS	rs114844599	1	0.000497017	0.982214	ns
EAS	rs113685483	Monomorphic
EAS	rs62392926	1	0.00799987	0.928731	ns
EAS	rs75986277	1	0.000497017	0.982214	ns
EAS	rs184112038	Monomorphic
EAS	rs77285401	Monomorphic
EAS	rs73719061	1	0.00449098	0.94657	ns
EAS	rs9393702	1	0.0977691	0.754523	ns
EAS	rs74482392	Monomorphic
EAS	rs78019862	1	0.000497017	0.982214	ns
EAS	rs116246842	1	0.000497017	0.982214	ns
EAS	rs138457436	Monomorphic
EAS	rs144249391	Monomorphic
EAS	rs79629155	Monomorphic
EAS	rs111507842	Monomorphic
EAS	rs117348925	1	0.222442	0.637186	ns
EAS	rs74979086	1	0.260763	0.609596	ns
EAS	rs111486385	Monomorphic
EAS	rs72938764	Monomorphic
EAS	rs17469415	Monomorphic
EAS	rs141051679	Monomorphic
EAS	rs114369858	Monomorphic
EAS	rs4708011	1	18.5764	1.63233e-05	***
EAS	rs4708013	1	23.3441	1.35461e-06	***
EAS	rs35524602	Monomorphic
EAS	rs148339006	Monomorphic
EAS	rs116898234	Monomorphic
EAS	rs150306012	Monomorphic
EAS	rs149284311	1	0.000497017	0.982214	ns
EAS	rs503319	1	6.24684	0.0124415	*
EAS	rs192237270	Monomorphic
EAS	rs189738842	Monomorphic
EAS	rs138299766	Monomorphic
EAS	rs72991844	Monomorphic
EAS	rs1030555	1	0.00199202	0.964401	ns
EAS	rs17054239	Monomorphic
EAS	rs62426800	1	0.000497017	0.982214	ns
EAS	rs142617794	Monomorphic
EAS	rs112380674	Monomorphic
EAS	rs17710991	1	0.000497017	0.982214	ns
EAS	rs62439831	1	0.000497017	0.982214	ns
EAS	rs117767704	Monomorphic
EAS	rs117855749	Monomorphic
EAS	rs146222718	Monomorphic
EAS	rs117551201	Monomorphic
EAS	rs141028798	Monomorphic
EAS	rs112706991	1	0.000497017	0.982214	ns
EAS	rs144248440	Monomorphic
EAS	rs151237156	Monomorphic
EAS	rs13201817	1	0.147272	0.701157	ns
EAS	rs55788050	1	0.222442	0.637186	ns
EAS	rs146733833	Monomorphic
EAS	rs56276625	1	0.00199202	0.964401	ns
EAS	rs115388350	Monomorphic
EAS	rs138955486	Monomorphic
EAS	rs75396876	1	0.611537	0.43421	ns
EAS	rs62434527	Monomorphic
EAS	rs141540350	Monomorphic
EAS	rs191231158	Monomorphic
EAS	rs143254906	Monomorphic
EAS	rs75257662	1	0.000497017	0.982214	ns
EAS	rs143359610	Monomorphic
EAS	rs34536564	1	0.000497017	0.982214	ns
EAS	rs148440875	Monomorphic
EAS	rs75061358	1	0.000497017	0.982214	ns
EAS	rs723527	1	1.18993	0.275343	ns
EAS	rs11979158	1	0.00199202	0.964401	ns
EAS	rs184020470	Monomorphic
EAS	rs73137358	Monomorphic
EAS	rs77623147	Monomorphic
EAS	rs111256098	Monomorphic
EAS	rs17150696	1	0.0613516	0.804372	ns
EAS	rs187498847	Monomorphic
EAS	rs111249924	Monomorphic
EAS	rs75851322	Monomorphic
EAS	rs17244307	Monomorphic
EAS	rs73235098	Monomorphic
EAS	rs149301239	Monomorphic
EAS	rs10230856	Monomorphic
EAS	rs34543075	Monomorphic
EAS	rs140494983	Monomorphic
EAS	rs116953335	Monomorphic
EAS	rs145829990	Monomorphic
EAS	rs192246627	Monomorphic
EAS	rs145869735	Monomorphic
EAS	rs74459093	Monomorphic
EAS	rs28849673	Monomorphic
EAS	rs116899071	Monomorphic
EAS	rs35786058	Monomorphic
EAS	rs58569063	Monomorphic
EAS	rs112560566	Monomorphic
EAS	rs35753136	Monomorphic
EAS	rs140701429	Monomorphic
EAS	rs79255317	1	0.0283217	0.866355	ns
EAS	rs73658220	1	0.00799987	0.928731	ns
EAS	rs1729133	1	0.00449098	0.94657	ns
EAS	rs2252719	1	0.497534	0.480585	ns
EAS	rs148840588	Monomorphic
EAS	rs144139535	Monomorphic
EAS	rs75005457	1	0.000497017	0.982214	ns
EAS	rs112421171	Monomorphic
EAS	rs111326181	Monomorphic
EAS	rs78966271	Monomorphic
EAS	rs74437820	Monomorphic
EAS	rs6990279	1	0.706646	0.40056	ns
EAS	rs78052195	Monomorphic
EAS	rs2953527	Monomorphic
EAS	rs4300049	1	0.264299	0.607182	ns
EAS	rs74398127	Monomorphic
EAS	rs146968169	Monomorphic
EAS	rs142132110	Monomorphic
EAS	rs137951248	Monomorphic
EAS	rs55705857	Monomorphic
EAS	rs77177269	Monomorphic
EAS	rs149062095	Monomorphic
EAS	rs75601886	Monomorphic
EAS	rs138217259	Monomorphic
EAS	rs141864270	Monomorphic
EAS	rs113758007	Monomorphic
EAS	rs149551942	Monomorphic
EAS	rs564398	1	2.07723	0.149511	ns
EAS	rs634537	1	2.07723	0.149511	ns
EAS	rs12380579	Monomorphic
EAS	rs117245768	1	0.00199202	0.964401	ns
EAS	rs193187482	Monomorphic
EAS	rs536452290	Monomorphic
EAS	rs7868459	Monomorphic
EAS	rs74449676	Monomorphic
EAS	rs12376077	Monomorphic
EAS	rs2975924	Monomorphic
EAS	rs117531342	Monomorphic
EAS	rs137961487	Monomorphic
EAS	rs141881599	Monomorphic
EAS	rs546569239	Monomorphic
EAS	rs118062537	Monomorphic
EAS	rs149556600	Monomorphic
EAS	rs184702616	Monomorphic
EAS	rs10990845	1	1.28244	0.257446	ns
EAS	rs77706512	Monomorphic
EAS	rs114529545	Monomorphic
EAS	rs117537112	Monomorphic
EAS	rs17444853	Monomorphic
EAS	rs117920810	Monomorphic
EAS	rs117144308	1	0.000497017	0.982214	ns
EAS	rs118129702	1	0.000497017	0.982214	ns
EAS	rs79909403	Monomorphic
EAS	rs140858343	Monomorphic
EAS	rs191170683	Monomorphic
EAS	rs12345442	1	0.000497017	0.982214	ns
EAS	rs140901102	Monomorphic
EAS	rs72768745	1	18.5764	1.63233e-05	***
EAS	rs190441790	1	0.000497017	0.982214	ns
EAS	rs72776027	1	0.000497017	0.982214	ns
EAS	rs143774733	Monomorphic
EAS	rs3780983	1	0.0184173	0.89205	ns
EAS	rs45571136	Monomorphic
EAS	rs10826816	1	8.263	0.00404612	**
EAS	rs80059635	Monomorphic
EAS	rs6479694	1	0.289461	0.590566	ns
EAS	rs80080127	Monomorphic
EAS	rs117997295	Monomorphic
EAS	rs78036371	Monomorphic
EAS	rs150570675	Monomorphic
EAS	rs146024878	Monomorphic
EAS	rs144359450	Monomorphic
EAS	rs72827576	1	0.000497017	0.982214	ns
EAS	rs114830825	Monomorphic
EAS	rs77354255	Monomorphic
EAS	rs76084743	Monomorphic
EAS	rs11813871	1	0.000497017	0.982214	ns
EAS	rs79737742	Monomorphic
EAS	rs72825061	Monomorphic
EAS	rs74157061	1	0.00449098	0.94657	ns
EAS	rs73364738	Monomorphic
EAS	rs181469246	Monomorphic
EAS	rs191227156	Monomorphic
EAS	rs999733	Monomorphic
EAS	rs117552342	Monomorphic
EAS	rs117609579	Monomorphic
EAS	rs533502319	Monomorphic
EAS	rs78272063	Monomorphic
EAS	rs80334578	Monomorphic
EAS	rs61870246	Monomorphic
EAS	rs191879513	Monomorphic
EAS	rs1805002	1	3.37085	0.0663595	ns
EAS	rs78181021	Monomorphic
EAS	rs150439061	Monomorphic
EAS	rs139606865	Monomorphic
EAS	rs12421375	1	0.336092	0.562094	ns
EAS	rs148674037	Monomorphic
EAS	rs7926502	Monomorphic
EAS	rs117607989	1	0.439056	0.507579	ns
EAS	rs12291824	1	0.512765	0.473945	ns
EAS	rs188105734	Monomorphic
EAS	rs144027845	Monomorphic
EAS	rs118081248	Monomorphic
EAS	rs147295934	Monomorphic
EAS	rs11233250	1	1.72085	0.189583	ns
EAS	rs117391968	Monomorphic
EAS	rs186370342	Monomorphic
EAS	rs561611917	Monomorphic
EAS	rs570165514	Monomorphic
EAS	rs192501830	Monomorphic
EAS	rs186110847	Monomorphic
EAS	rs12281401	1	0.680157	0.409533	ns
EAS	rs55643163	Monomorphic
EAS	rs185553959	Monomorphic
EAS	rs12787909	1	0.0180716	0.893062	ns
EAS	rs138094362	Monomorphic
EAS	rs117113806	Monomorphic
EAS	rs77095043	Monomorphic
EAS	rs117353833	Monomorphic
EAS	rs12811146	Monomorphic
EAS	rs150844644	Monomorphic
EAS	rs184523096	Monomorphic
EAS	rs180805094	1	0.000497017	0.982214	ns
EAS	rs149722701	Monomorphic
EAS	rs115826149	Monomorphic
EAS	rs150627542	Monomorphic
EAS	rs117487814	Monomorphic
EAS	rs148593079	Monomorphic
EAS	rs111647128	1	0.000497017	0.982214	ns
EAS	rs193232190	Monomorphic
EAS	rs75602075	Monomorphic
EAS	rs77736282	1	1.61472	0.203829	ns
EAS	rs142587589	Monomorphic
EAS	rs188272849	Monomorphic
EAS	rs189505696	Monomorphic
EAS	rs181651409	Monomorphic
EAS	rs11175890	1	0.00199202	0.964401	ns
EAS	rs147723376	Monomorphic
EAS	rs146588288	Monomorphic
EAS	rs547782875	Monomorphic
EAS	rs140005611	Monomorphic
EAS	rs193023908	Monomorphic
EAS	rs73157790	Monomorphic
EAS	rs184833898	Monomorphic
EAS	rs186984001	Monomorphic
EAS	rs181429443	Monomorphic
EAS	rs114260891	Monomorphic
EAS	rs140862300	Monomorphic
EAS	rs78538369	Monomorphic
EAS	rs3851634	1	1.10053	0.294149	ns
EAS	rs116932532	Monomorphic
EAS	rs112647489	Monomorphic
EAS	rs144043649	Monomorphic
EAS	rs116860519	Monomorphic
EAS	rs9315452	Monomorphic
EAS	rs117079888	Monomorphic
EAS	rs192499123	Monomorphic
EAS	rs140230473	Monomorphic
EAS	rs149883126	Monomorphic
EAS	rs141767381	Monomorphic
EAS	rs190965511	Monomorphic
EAS	rs112867299	Monomorphic
EAS	rs137975210	Monomorphic
EAS	rs140509912	Monomorphic
EAS	rs147394559	Monomorphic
EAS	rs77419321	Monomorphic
EAS	rs77653793	Monomorphic
EAS	rs2183428	Monomorphic
EAS	rs570953989	Monomorphic
EAS	rs145404341	Monomorphic
EAS	rs149796567	Monomorphic
EAS	rs144770991	Monomorphic
EAS	rs187837723	Monomorphic
EAS	rs193179793	Monomorphic
EAS	rs189341148	Monomorphic
EAS	rs78109720	Monomorphic
EAS	rs375145986	Monomorphic
EAS	rs7154578	1	0.000497017	0.982214	ns
EAS	rs150497864	Monomorphic
EAS	rs146692708	1	0.000497017	0.982214	ns
EAS	rs117307229	Monomorphic
EAS	rs116868835	Monomorphic
EAS	rs142883567	Monomorphic
EAS	rs118034998	Monomorphic
EAS	rs117209097	Monomorphic
EAS	rs7155701	Monomorphic
EAS	rs143875639	Monomorphic
EAS	rs143674775	Monomorphic
EAS	rs12323459	Monomorphic
EAS	rs117832890	Monomorphic
EAS	rs373858356	Monomorphic
EAS	rs112802297	Monomorphic
EAS	rs140589476	Monomorphic
EAS	rs75520792	Monomorphic
EAS	rs77860969	1	0.00799987	0.928731	ns
EAS	rs117955192	Monomorphic
EAS	rs76545353	Monomorphic
EAS	rs72727805	Monomorphic
EAS	rs182477181	Monomorphic
EAS	rs72695474	1	0.206527	0.649503	ns
EAS	rs183540549	Monomorphic
EAS	rs17124582	1	0.0999802	0.751853	ns
EAS	rs17773901	Monomorphic
EAS	rs17732602	1	1.85351	0.173376	ns
EAS	rs143899146	1	0.731805	0.392299	ns
EAS	rs118188774	1	0.000497017	0.982214	ns
EAS	rs191583081	Monomorphic
EAS	rs370105469	Monomorphic
EAS	rs144378268	Monomorphic
EAS	rs72731219	Monomorphic
EAS	rs35151883	1	1.68249	0.194594	ns
EAS	rs150271229	Monomorphic
EAS	rs145029933	Monomorphic
EAS	rs116849330	1	4.93757	0.026279	*
EAS	rs143625857	Monomorphic
EAS	rs75701467	1	0.000497017	0.982214	ns
EAS	rs117833852	1	0.000497017	0.982214	ns
EAS	rs80083471	Monomorphic
EAS	rs146875904	Monomorphic
EAS	rs55705742	1	0.000497017	0.982214	ns
EAS	rs150388591	Monomorphic
EAS	rs146431079	Monomorphic
EAS	rs139212895	Monomorphic
EAS	rs191636053	Monomorphic
EAS	rs189911761	Monomorphic
EAS	rs117149202	Monomorphic
EAS	rs28452579	Monomorphic
EAS	rs112444814	Monomorphic
EAS	rs8036106	1	3.93764	0.0472171	*
EAS	rs75625056	Monomorphic
EAS	rs2562152	1	5.84674	0.0156059	*
EAS	rs3751667	1	0.000850943	0.976728	ns
EAS	rs72776879	Monomorphic
EAS	rs192629773	Monomorphic
EAS	rs78936767	1	0.0506022	0.822019	ns
EAS	rs17272585	1	0.0409058	0.83972	ns
EAS	rs10852606	1	0.0192044	0.889782	ns
EAS	rs8053662	1	1.63431	0.201109	ns
EAS	rs189847800	Monomorphic
EAS	rs189518024	Monomorphic
EAS	rs143858423	Monomorphic
EAS	rs113752529	1	0.014608	0.903799	ns
EAS	rs117336193	Monomorphic
EAS	rs573425250	Monomorphic
EAS	rs72806076	1	6.31435	0.0119765	*
EAS	rs8072388	1	0.0742408	0.785259	ns
EAS	rs116911183	Monomorphic
EAS	rs62068249	1	0.0141093	0.905447	ns
EAS	rs115477444	1	0.000497017	0.982214	ns
EAS	rs74474046	1	0.00449098	0.94657	ns
EAS	rs78378222	Monomorphic
EAS	rs35850753	Monomorphic
EAS	rs114858010	Monomorphic
EAS	rs74570571	1	0.000497017	0.982214	ns
EAS	rs2551801	1	1.42758	0.23216	ns
EAS	rs116872986	Monomorphic
EAS	rs41283421	Monomorphic
EAS	rs118156685	Monomorphic
EAS	rs191695598	Monomorphic
EAS	rs193069209	Monomorphic
EAS	rs74000618	Monomorphic
EAS	rs56217307	1	2.8915	0.0890479	ns
EAS	rs77066658	Monomorphic
EAS	rs76445346	1	0.260763	0.609596	ns
EAS	rs148537820	Monomorphic
EAS	rs187828189	Monomorphic
EAS	rs117589347	Monomorphic
EAS	rs190330880	Monomorphic
EAS	rs150150195	Monomorphic
EAS	rs143792647	Monomorphic
EAS	rs17725969	Monomorphic
EAS	rs117323000	Monomorphic
EAS	rs78387405	Monomorphic
EAS	rs140990868	Monomorphic
EAS	rs151054641	Monomorphic
EAS	rs111964430	Monomorphic
EAS	rs12326299	Monomorphic
EAS	rs10424055	Monomorphic
EAS	rs112663739	Monomorphic
EAS	rs148978372	Monomorphic
EAS	rs75565743	Monomorphic
EAS	rs11569586	Monomorphic
EAS	rs572752955	Monomorphic
EAS	rs76312564	Monomorphic
EAS	rs185501377	Monomorphic
EAS	rs140027401	Monomorphic
EAS	rs144624209	Monomorphic
EAS	rs148362484	Monomorphic
EAS	rs147869779	Monomorphic
EAS	rs140566679	1	0.0999802	0.751853	ns
EAS	rs8105118	1	2.5257	0.112005	ns
EAS	rs192693810	Monomorphic
EAS	rs187599478	Monomorphic
EAS	rs113837429	Monomorphic
EAS	rs11083453	1	0.239345	0.624679	ns
EAS	rs12985851	1	0.000497017	0.982214	ns
EAS	rs143039986	Monomorphic
EAS	rs112927380	Monomorphic
EAS	rs6040316	1	0.000497017	0.982214	ns
EAS	rs141849571	Monomorphic
EAS	rs79932869	Monomorphic
EAS	rs144450088	Monomorphic
EAS	rs149612216	Monomorphic
EAS	rs62200310	1	0.00199202	0.964401	ns
EAS	rs187322128	Monomorphic
EAS	rs74397626	1	0.0308274	0.860626	ns
EAS	rs3865551	1	1.34066	0.246918	ns
EAS	rs535502072	Monomorphic
EAS	rs572255040	Monomorphic
EAS	rs562567583	Monomorphic
EAS	rs552228320	Monomorphic
EAS	rs545272078	Monomorphic
EAS	rs140164976	Monomorphic
EAS	rs144909475	Monomorphic
EAS	rs6093813	1	0.115004	0.734517	ns
EAS	rs55915819	1	2.27199	0.131731	ns
[truncated: 1,369 more rows]

## Sheet: S2b
Table S2. Summary of Chi-Square Tests for Hardy-Weinberg Equilibrium in ethnic superpopulations (a) and subpopulations (b)
b
Superpopulation	Population	Locus	DF	ChiSq	Prob	Signif
AFR	ACB	rs9439581	1	0.00263151	0.959088	ns
	ACB	rs141035725	Monomorphic
	ACB	rs78964547	Monomorphic
	ACB	rs146625909	1	0.00263151	0.959088	ns
	ACB	rs2807558	1	1.6751	0.195577	ns
	ACB	rs185059648	Monomorphic
	ACB	rs112866273	1	0.0106371	0.917855	ns
	ACB	rs11573168	Monomorphic
	ACB	rs144803643	Monomorphic
	ACB	rs74453556	1	0.00263151	0.959088	ns
	ACB	rs77482787	1	0.0106371	0.917855	ns
	ACB	rs116749425	Monomorphic
	ACB	rs114168184	1	1.02735	0.310782	ns
	ACB	rs149071574	Monomorphic
	ACB	rs113336870	Monomorphic
	ACB	rs71654271	Monomorphic
	ACB	rs35273351	Monomorphic
	ACB	rs181018912	1	0.00263151	0.959088	ns
	ACB	rs140953376	1	0.00263151	0.959088	ns
	ACB	rs115989332	Monomorphic
	ACB	rs140194868	Monomorphic
	ACB	rs188759633	Monomorphic
	ACB	rs192900905	Monomorphic
	ACB	rs191813150	Monomorphic
	ACB	rs115428224	Monomorphic
	ACB	rs189545890	Monomorphic
	ACB	rs140314418	1	0.00263151	0.959088	ns
	ACB	rs114135050	Monomorphic
	ACB	rs144118728	Monomorphic
	ACB	rs75756979	Monomorphic
	ACB	rs1470549	1	0.0752256	0.783875	ns
	ACB	rs145836617	Monomorphic
	ACB	rs142319265	Monomorphic
	ACB	rs61754200	Monomorphic
	ACB	rs77519832	1	0.0106371	0.917855	ns
	ACB	rs181484081	Monomorphic
	ACB	rs188093624	Monomorphic
	ACB	rs12990363	1	0.181474	0.670109	ns
	ACB	rs141688513	Monomorphic
	ACB	rs7595121	1	2.99707	0.083415	ns
	ACB	rs55827398	Monomorphic
	ACB	rs115257641	Monomorphic
	ACB	rs142089355	Monomorphic
	ACB	rs145341052	1	0.137443	0.710836	ns
	ACB	rs139241345	Monomorphic
	ACB	rs115406227	Monomorphic
	ACB	rs114233838	Monomorphic
	ACB	rs17043204	Monomorphic
	ACB	rs78263530	1	0.0106371	0.917855	ns
	ACB	rs180950937	Monomorphic
	ACB	rs76070203	Monomorphic
	ACB	rs116176238	Monomorphic
	ACB	rs138512159	Monomorphic
	ACB	rs150214405	Monomorphic
	ACB	rs115673444	Monomorphic
	ACB	rs17030806	1	0.28982	0.590336	ns
	ACB	rs187174763	Monomorphic
	ACB	rs188527649	Monomorphic
	ACB	rs144478061	1	0.00263151	0.959088	ns
	ACB	rs183257767	Monomorphic
	ACB	rs13014348	Monomorphic
	ACB	rs6756691	1	2.40797	0.120719	ns
	ACB	rs146877721	1	0.00263151	0.959088	ns
	ACB	rs1050842	1	0.0241875	0.876409	ns
	ACB	rs74770020	Monomorphic
	ACB	rs114485298	Monomorphic
	ACB	rs75307161	Monomorphic
	ACB	rs140196981	Monomorphic
	ACB	rs182720187	Monomorphic
	ACB	rs548197650	Monomorphic
	ACB	rs193199270	Monomorphic
	ACB	rs138941884	1	0.00263151	0.959088	ns
	ACB	rs115408977	Monomorphic
	ACB	rs192750724	Monomorphic
	ACB	rs577354575	Monomorphic
	ACB	rs78204099	Monomorphic
	ACB	rs180713183	Monomorphic
	ACB	rs116019376	Monomorphic
	ACB	rs574321886	Monomorphic
	ACB	rs115739359	1	0.00263151	0.959088	ns
	ACB	rs112726141	1	0.00263151	0.959088	ns
	ACB	rs147893976	Monomorphic
	ACB	rs144453639	Monomorphic
	ACB	rs62167658	Monomorphic
	ACB	rs75685392	1	0.696729	0.403885	ns
	ACB	rs1446093	1	1.5357	0.215259	ns
	ACB	rs7369944	Monomorphic
	ACB	rs80285751	1	0.00263151	0.959088	ns
	ACB	rs72844569	1	0.319884	0.571677	ns
	ACB	rs72865837	Monomorphic
	ACB	rs72849575	Monomorphic
	ACB	rs146407921	Monomorphic
	ACB	rs115016203	1	0.0434586	0.834864	ns
	ACB	rs140429515	1	0.00263151	0.959088	ns
	ACB	rs11685006	Monomorphic
	ACB	rs111825872	Monomorphic
	ACB	rs116566613	Monomorphic
	ACB	rs115431060	Monomorphic
	ACB	rs76422724	Monomorphic
	ACB	rs143921500	Monomorphic
	ACB	rs76771408	Monomorphic
	ACB	rs78933558	Monomorphic
	ACB	rs142046355	Monomorphic
	ACB	rs187675208	Monomorphic
	ACB	rs138105044	Monomorphic
	ACB	rs116030053	Monomorphic
	ACB	rs150801868	Monomorphic
	ACB	rs115148931	1	0.28982	0.590336	ns
	ACB	rs116101156	Monomorphic
	ACB	rs73989231	1	0.0106371	0.917855	ns
	ACB	rs543121870	Monomorphic
	ACB	rs142230781	1	0.0106371	0.917855	ns
	ACB	rs138561978	Monomorphic
	ACB	rs41293373	Monomorphic
	ACB	rs13068633	1	0.0106371	0.917855	ns
	ACB	rs140449333	Monomorphic
	ACB	rs17043481	Monomorphic
	ACB	rs76552574	Monomorphic
	ACB	rs114501851	Monomorphic
	ACB	rs141946934	Monomorphic
	ACB	rs565086509	Monomorphic
	ACB	rs1505586	1	0.00470032	0.945341	ns
	ACB	rs116757402	1	0.00263151	0.959088	ns
	ACB	rs13080935	Monomorphic
	ACB	rs142318264	1	0.00263151	0.959088	ns
	ACB	rs184053695	Monomorphic
	ACB	rs62271662	1	0.00263151	0.959088	ns
	ACB	rs147620399	Monomorphic
	ACB	rs35409061	Monomorphic
	ACB	rs3913362	1	0.00263151	0.959088	ns
	ACB	rs141045535	Monomorphic
	ACB	rs143303439	Monomorphic
	ACB	rs187356387	Monomorphic
	ACB	rs185123981	Monomorphic
	ACB	rs192908629	Monomorphic
	ACB	rs142727392	Monomorphic
	ACB	rs150870868	Monomorphic
	ACB	rs115371317	1	0.0106371	0.917855	ns
	ACB	rs146310205	1	0.0106371	0.917855	ns
	ACB	rs191772972	Monomorphic
	ACB	rs12504962	1	0.00263151	0.959088	ns
	ACB	rs79448037	Monomorphic
	ACB	rs561281612	1	0.0241875	0.876409	ns
	ACB	rs534382666	Monomorphic
	ACB	rs150362038	Monomorphic
	ACB	rs115812569	1	0.00263151	0.959088	ns
	ACB	rs75798130	1	0.00263151	0.959088	ns
	ACB	rs114395778	1	0.0106371	0.917855	ns
	ACB	rs542163276	Monomorphic
	ACB	rs188936023	1	0.00263151	0.959088	ns
	ACB	rs148609784	1	0.00263151	0.959088	ns
	ACB	rs140128056	Monomorphic
	ACB	rs188189853	Monomorphic
	ACB	rs138909386	Monomorphic
	ACB	rs28782803	1	0.819512	0.365323	ns
	ACB	rs116283141	1	0.00263151	0.959088	ns
	ACB	rs79805888	Monomorphic
	ACB	rs115540604	Monomorphic
	ACB	rs62315358	Monomorphic
	ACB	rs12641473	1	0.0241875	0.876409	ns
	ACB	rs183385675	Monomorphic
	ACB	rs76727749	1	0.00263151	0.959088	ns
	ACB	rs141643413	Monomorphic
	ACB	rs118068928	1	0.00263151	0.959088	ns
	ACB	rs79925658	1	0.00263151	0.959088	ns
	ACB	rs113435421	1	0.00263151	0.959088	ns
	ACB	rs75706225	Monomorphic
	ACB	rs192974482	1	0.00263151	0.959088	ns
	ACB	rs182874906	1	0.00263151	0.959088	ns
	ACB	rs41298549	Monomorphic
	ACB	rs184349106	Monomorphic
	ACB	rs35021556	1	0.0106371	0.917855	ns
	ACB	rs189831685	1	0.00263151	0.959088	ns
	ACB	rs115353915	Monomorphic
	ACB	rs139639303	Monomorphic
	ACB	rs72721086	1	0.0241875	0.876409	ns
	ACB	rs182167367	Monomorphic
	ACB	rs138425480	Monomorphic
	ACB	rs115942444	1	0.00263151	0.959088	ns
	ACB	rs184470002	1	0.0106371	0.917855	ns
	ACB	rs11933431	Monomorphic
	ACB	rs75599674	Monomorphic
	ACB	rs17264946	1	0.00263151	0.959088	ns
	ACB	rs10069690	1	0.829931	0.362292	ns
	ACB	rs72709458	1	0.217687	0.640808	ns
	ACB	rs114074453	Monomorphic
	ACB	rs141523159	Monomorphic
	ACB	rs146751883	1	0.00263151	0.959088	ns
	ACB	rs145739077	Monomorphic
	ACB	rs114978194	Monomorphic
	ACB	rs77717792	Monomorphic
	ACB	rs116393909	Monomorphic
	ACB	rs75069127	Monomorphic
	ACB	rs184055314	Monomorphic
	ACB	rs79772796	Monomorphic
	ACB	rs551834055	Monomorphic
	ACB	rs755368	Monomorphic
	ACB	rs72742516	Monomorphic
	ACB	rs115889016	Monomorphic
	ACB	rs639070	1	0.796042	0.372279	ns
	ACB	rs149122257	Monomorphic
	ACB	rs3212683	Monomorphic
	ACB	rs116684705	1	0.00263151	0.959088	ns
	ACB	rs12523332	Monomorphic
	ACB	rs187225666	Monomorphic
	ACB	rs2962999	Monomorphic
	ACB	rs182572253	1	0.00263151	0.959088	ns
	ACB	rs190068978	1	0.00263151	0.959088	ns
	ACB	rs112888519	1	0.00263151	0.959088	ns
	ACB	rs187079057	Monomorphic
	ACB	rs16896297	1	0.426667	0.513629	ns
	ACB	rs182548820	Monomorphic
	ACB	rs141579660	Monomorphic
	ACB	rs147390056	Monomorphic
	ACB	rs72647244	1	0.0686322	0.793339	ns
	ACB	rs10942276	1	0.0686322	0.793339	ns
	ACB	rs190768506	Monomorphic
	ACB	rs115800801	1	0.00263151	0.959088	ns
	ACB	rs183454872	1	0.00263151	0.959088	ns
	ACB	rs7732320	1	0.166667	0.683091	ns
	ACB	rs115346678	1	0.0998959	0.751955	ns
	ACB	rs112817746	1	0.0106371	0.917855	ns
	ACB	rs181320827	1	0.0106371	0.917855	ns
	ACB	rs4703992	1	1.94172	0.163482	ns
	ACB	rs10078727	1	0.24	0.624206	ns
	ACB	rs576324823	Monomorphic
	ACB	rs181569363	1	0.00263151	0.959088	ns
	ACB	rs77748548	Monomorphic
	ACB	rs140711410	1	0.00263151	0.959088	ns
	ACB	rs6865382	1	0.728429	0.393393	ns
	ACB	rs77073849	1	0.00263151	0.959088	ns
	ACB	rs11954396	1	0.500798	0.47915	ns
	ACB	rs11958614	1	0.500798	0.47915	ns
	ACB	rs114318326	Monomorphic
	ACB	rs112964125	1	0.217687	0.640808	ns
	ACB	rs114329017	1	0.181474	0.670109	ns
	ACB	rs150256899	Monomorphic
	ACB	rs145215785	1	0.00263151	0.959088	ns
	ACB	rs181275719	Monomorphic
	ACB	rs116394148	1	9.33472	0.00224852	**
	ACB	rs148533627	Monomorphic
	ACB	rs139171434	Monomorphic
	ACB	rs114844599	Monomorphic
	ACB	rs113685483	Monomorphic
	ACB	rs62392926	1	0.0352314	0.851112	ns
	ACB	rs75986277	1	1.02735	0.310782	ns
	ACB	rs184112038	Monomorphic
	ACB	rs77285401	Monomorphic
	ACB	rs73719061	1	0.0434586	0.834864	ns
	ACB	rs9393702	1	0.828758	0.362632	ns
	ACB	rs74482392	Monomorphic
	ACB	rs78019862	Monomorphic
	ACB	rs116246842	Monomorphic
	ACB	rs138457436	1	0.00263151	0.959088	ns
	ACB	rs144249391	Monomorphic
	ACB	rs79629155	Monomorphic
	ACB	rs111507842	1	0.00263151	0.959088	ns
	ACB	rs117348925	1	0.0241875	0.876409	ns
	ACB	rs74979086	1	3.17355	0.0748394	ns
	ACB	rs111486385	Monomorphic
	ACB	rs72938764	1	0.00263151	0.959088	ns
	ACB	rs17469415	1	0.00263151	0.959088	ns
	ACB	rs141051679	1	0.00263151	0.959088	ns
	ACB	rs114369858	1	0.00263151	0.959088	ns
	ACB	rs4708011	1	5.32254e-05	0.994179	ns
	ACB	rs4708013	1	0.00116549	0.972766	ns
	ACB	rs35524602	1	0.0106371	0.917855	ns
	ACB	rs148339006	Monomorphic
	ACB	rs116898234	Monomorphic
	ACB	rs150306012	Monomorphic
	ACB	rs149284311	Monomorphic
	ACB	rs503319	1	0.28188	0.595472	ns
	ACB	rs192237270	Monomorphic
	ACB	rs189738842	Monomorphic
	ACB	rs138299766	Monomorphic
	ACB	rs72991844	Monomorphic
	ACB	rs1030555	1	1.18281	0.276784	ns
	ACB	rs17054239	Monomorphic
	ACB	rs62426800	1	0.0998959	0.751955	ns
	ACB	rs142617794	1	0.00263151	0.959088	ns
	ACB	rs112380674	1	0.0106371	0.917855	ns
	ACB	rs17710991	Monomorphic
	ACB	rs62439831	Monomorphic
	ACB	rs117767704	Monomorphic
	ACB	rs117855749	Monomorphic
	ACB	rs146222718	1	0.00263151	0.959088	ns
	ACB	rs117551201	Monomorphic
	ACB	rs141028798	Monomorphic
	ACB	rs112706991	Monomorphic
	ACB	rs144248440	1	0.00263151	0.959088	ns
	ACB	rs151237156	Monomorphic
	ACB	rs13201817	1	0.0106371	0.917855	ns
	ACB	rs55788050	1	0.575724	0.447993	ns
	ACB	rs146733833	1	0.00263151	0.959088	ns
	ACB	rs56276625	1	0.00263151	0.959088	ns
	ACB	rs115388350	1	0.133591	0.714737	ns
	ACB	rs138955486	Monomorphic
	ACB	rs75396876	1	1.298	0.254579	ns
	ACB	rs62434527	1	22.9896	1.62881e-06	***
	ACB	rs141540350	Monomorphic
	ACB	rs191231158	Monomorphic
	ACB	rs143254906	Monomorphic
	ACB	rs75257662	Monomorphic
	ACB	rs143359610	Monomorphic
	ACB	rs34536564	1	0.664	0.415151	ns
	ACB	rs148440875	Monomorphic
	ACB	rs75061358	1	0.0434586	0.834864	ns
	ACB	rs723527	1	2.83594	0.092177	ns
	ACB	rs11979158	1	4.02939	0.0447141	*
	ACB	rs184020470	Monomorphic
	ACB	rs73137358	Monomorphic
	ACB	rs77623147	1	0.28982	0.590336	ns
	ACB	rs111256098	Monomorphic
	ACB	rs17150696	1	0.265928	0.606076	ns
	ACB	rs187498847	Monomorphic
	ACB	rs111249924	Monomorphic
	ACB	rs75851322	Monomorphic
	ACB	rs17244307	Monomorphic
	ACB	rs73235098	1	0.00263151	0.959088	ns
	ACB	rs149301239	1	0.00263151	0.959088	ns
	ACB	rs10230856	1	1.15794	0.281893	ns
	ACB	rs34543075	Monomorphic
	ACB	rs140494983	Monomorphic
	ACB	rs116953335	Monomorphic
	ACB	rs145829990	Monomorphic
	ACB	rs192246627	Monomorphic
	ACB	rs145869735	Monomorphic
	ACB	rs74459093	Monomorphic
	ACB	rs28849673	Monomorphic
	ACB	rs116899071	1	0.00263151	0.959088	ns
	ACB	rs35786058	Monomorphic
	ACB	rs58569063	1	0.0686322	0.793339	ns
	ACB	rs112560566	1	0.00263151	0.959088	ns
	ACB	rs35753136	Monomorphic
	ACB	rs140701429	1	0.0241875	0.876409	ns
	ACB	rs79255317	1	0.0686322	0.793339	ns
	ACB	rs73658220	1	0.0434586	0.834864	ns
	ACB	rs1729133	1	1.44783	0.228876	ns
	ACB	rs2252719	1	3.06253	0.0801166	ns
	ACB	rs148840588	Monomorphic
	ACB	rs144139535	Monomorphic
	ACB	rs75005457	1	0.0106371	0.917855	ns
	ACB	rs112421171	Monomorphic
	ACB	rs111326181	Monomorphic
	ACB	rs78966271	Monomorphic
	ACB	rs74437820	Monomorphic
	ACB	rs6990279	1	1.60775	0.204808	ns
	ACB	rs78052195	Monomorphic
	ACB	rs2953527	Monomorphic
	ACB	rs4300049	1	0.429245	0.51236	ns
	ACB	rs74398127	1	0.00263151	0.959088	ns
	ACB	rs146968169	Monomorphic
	ACB	rs142132110	Monomorphic
	ACB	rs137951248	1	0.00263151	0.959088	ns
	ACB	rs55705857	Monomorphic
	ACB	rs77177269	Monomorphic
	ACB	rs149062095	Monomorphic
	ACB	rs75601886	1	0.00263151	0.959088	ns
	ACB	rs138217259	Monomorphic
	ACB	rs141864270	Monomorphic
	ACB	rs113758007	Monomorphic
	ACB	rs149551942	1	0.00263151	0.959088	ns
	ACB	rs564398	1	0.506351	0.476723	ns
	ACB	rs634537	1	0.506351	0.476723	ns
	ACB	rs12380579	1	0.00263151	0.959088	ns
	ACB	rs117245768	1	0.137443	0.710836	ns
	ACB	rs193187482	Monomorphic
	ACB	rs536452290	Monomorphic
	ACB	rs7868459	1	0.198347	0.656058	ns
	ACB	rs74449676	1	0.217687	0.640808	ns
	ACB	rs12376077	1	0.00263151	0.959088	ns
	ACB	rs2975924	Monomorphic
	ACB	rs117531342	Monomorphic
	ACB	rs137961487	1	0.00263151	0.959088	ns
	ACB	rs141881599	Monomorphic
	ACB	rs546569239	Monomorphic
	ACB	rs118062537	Monomorphic
	ACB	rs149556600	Monomorphic
	ACB	rs184702616	Monomorphic
	ACB	rs10990845	1	2.15139	0.142441	ns
	ACB	rs77706512	1	0.00263151	0.959088	ns
	ACB	rs114529545	1	0.793388	0.373078	ns
	ACB	rs117537112	1	0.00263151	0.959088	ns
	ACB	rs17444853	Monomorphic
	ACB	rs117920810	1	0.0106371	0.917855	ns
	ACB	rs117144308	Monomorphic
	ACB	rs118129702	Monomorphic
	ACB	rs79909403	1	0.00263151	0.959088	ns
	ACB	rs140858343	1	0.00263151	0.959088	ns
	ACB	rs191170683	1	0.0106371	0.917855	ns
	ACB	rs12345442	1	1.60775	0.204808	ns
	ACB	rs140901102	Monomorphic
	ACB	rs72768745	1	0.00263151	0.959088	ns
	ACB	rs190441790	Monomorphic
	ACB	rs72776027	Monomorphic
	ACB	rs143774733	Monomorphic
	ACB	rs3780983	1	0.181474	0.670109	ns
	ACB	rs45571136	Monomorphic
	ACB	rs10826816	1	0.105575	0.745239	ns
	ACB	rs80059635	1	2.57456	0.108594	ns
	ACB	rs6479694	1	2.46614	0.116323	ns
	ACB	rs80080127	Monomorphic
	ACB	rs117997295	Monomorphic
	ACB	rs78036371	1	0.00263151	0.959088	ns
	ACB	rs150570675	Monomorphic
	ACB	rs146024878	Monomorphic
	ACB	rs144359450	Monomorphic
	ACB	rs72827576	Monomorphic
	ACB	rs114830825	1	0.0241875	0.876409	ns
	ACB	rs77354255	1	0.00263151	0.959088	ns
	ACB	rs76084743	1	0.00263151	0.959088	ns
	ACB	rs11813871	1	0.198347	0.656058	ns
	ACB	rs79737742	1	0.0106371	0.917855	ns
	ACB	rs72825061	1	0.0241875	0.876409	ns
	ACB	rs74157061	1	0.0352314	0.851112	ns
	ACB	rs73364738	1	1.27418	0.258983	ns
	ACB	rs181469246	Monomorphic
	ACB	rs191227156	Monomorphic
	ACB	rs999733	Monomorphic
	ACB	rs117552342	1	0.00263151	0.959088	ns
	ACB	rs117609579	Monomorphic
	ACB	rs533502319	Monomorphic
	ACB	rs78272063	Monomorphic
	ACB	rs80334578	1	0.00263151	0.959088	ns
	ACB	rs61870246	Monomorphic
	ACB	rs191879513	Monomorphic
	ACB	rs1805002	1	0.137443	0.710836	ns
	ACB	rs78181021	1	0.0241875	0.876409	ns
	ACB	rs150439061	Monomorphic
	ACB	rs139606865	Monomorphic
	ACB	rs12421375	1	1.92927	0.164838	ns
	ACB	rs148674037	Monomorphic
	ACB	rs7926502	1	0.0020768	0.963651	ns
	ACB	rs117607989	1	0.00263151	0.959088	ns
	ACB	rs12291824	1	0.319884	0.571677	ns
	ACB	rs188105734	Monomorphic
	ACB	rs144027845	1	0.00263151	0.959088	ns
	ACB	rs118081248	Monomorphic
	ACB	rs147295934	Monomorphic
	ACB	rs11233250	1	0.181474	0.670109	ns
	ACB	rs117391968	1	0.00263151	0.959088	ns
	ACB	rs186370342	1	0.0686322	0.793339	ns
	ACB	rs561611917	Monomorphic
	ACB	rs570165514	Monomorphic
	ACB	rs192501830	Monomorphic
	ACB	rs186110847	1	0.0106371	0.917855	ns
	ACB	rs12281401	1	0.354568	0.551539	ns
	ACB	rs55643163	Monomorphic
	ACB	rs185553959	Monomorphic
	ACB	rs12787909	Monomorphic
	ACB	rs138094362	Monomorphic
	ACB	rs117113806	1	0.198347	0.656058	ns
	ACB	rs77095043	1	0.00263151	0.959088	ns
	ACB	rs117353833	1	0.00263151	0.959088	ns
	ACB	rs12811146	1	0.0434586	0.834864	ns
	ACB	rs150844644	Monomorphic
	ACB	rs184523096	Monomorphic
	ACB	rs180805094	Monomorphic
	ACB	rs149722701	Monomorphic
	ACB	rs115826149	1	0.0686322	0.793339	ns
	ACB	rs150627542	1	0.00263151	0.959088	ns
	ACB	rs117487814	Monomorphic
	ACB	rs148593079	Monomorphic
	ACB	rs111647128	Monomorphic
	ACB	rs193232190	Monomorphic
	ACB	rs75602075	Monomorphic
	ACB	rs77736282	Monomorphic
	ACB	rs142587589	Monomorphic
	ACB	rs188272849	Monomorphic
	ACB	rs189505696	Monomorphic
	ACB	rs181651409	Monomorphic
	ACB	rs11175890	1	2.39943	0.121379	ns
	ACB	rs147723376	Monomorphic
	ACB	rs146588288	Monomorphic
	ACB	rs547782875	Monomorphic
	ACB	rs140005611	Monomorphic
	ACB	rs193023908	1	0.00263151	0.959088	ns
	ACB	rs73157790	1	0.00263151	0.959088	ns
	ACB	rs184833898	Monomorphic
	ACB	rs186984001	Monomorphic
	ACB	rs181429443	Monomorphic
	ACB	rs114260891	1	2.33757	0.126286	ns
	ACB	rs140862300	Monomorphic
	ACB	rs78538369	Monomorphic
	ACB	rs3851634	1	0.905927	0.341198	ns
	ACB	rs116932532	Monomorphic
	ACB	rs112647489	Monomorphic
	ACB	rs144043649	Monomorphic
	ACB	rs116860519	Monomorphic
	ACB	rs9315452	1	6.42423	0.0112573	*
	ACB	rs117079888	Monomorphic
	ACB	rs192499123	Monomorphic
	ACB	rs140230473	Monomorphic
	ACB	rs149883126	Monomorphic
	ACB	rs141767381	1	0.00263151	0.959088	ns
	ACB	rs190965511	1	0.00263151	0.959088	ns
	ACB	rs112867299	Monomorphic
	ACB	rs137975210	1	0.0106371	0.917855	ns
	ACB	rs140509912	1	0.00263151	0.959088	ns
	ACB	rs147394559	1	0.0106371	0.917855	ns
	ACB	rs77419321	Monomorphic
	ACB	rs77653793	Monomorphic
	ACB	rs2183428	Monomorphic
	ACB	rs570953989	Monomorphic
	ACB	rs145404341	Monomorphic
	ACB	rs149796567	Monomorphic
	ACB	rs144770991	1	0.00263151	0.959088	ns
	ACB	rs187837723	Monomorphic
	ACB	rs193179793	Monomorphic
	ACB	rs189341148	Monomorphic
	ACB	rs78109720	1	0.0241875	0.876409	ns
	ACB	rs375145986	Monomorphic
	ACB	rs7154578	1	0.137443	0.710836	ns
	ACB	rs150497864	Monomorphic
	ACB	rs146692708	1	0.00263151	0.959088	ns
	ACB	rs117307229	Monomorphic
	ACB	rs116868835	Monomorphic
	ACB	rs142883567	Monomorphic
	ACB	rs118034998	Monomorphic
	ACB	rs117209097	Monomorphic
	ACB	rs7155701	1	0.362943	0.546877	ns
	ACB	rs143875639	Monomorphic
	ACB	rs143674775	Monomorphic
	ACB	rs12323459	1	1.65304	0.198546	ns
	ACB	rs117832890	1	0.00263151	0.959088	ns
	ACB	rs373858356	Monomorphic
	ACB	rs112802297	Monomorphic
	ACB	rs140589476	Monomorphic
	ACB	rs75520792	Monomorphic
	ACB	rs77860969	1	0.593864	0.440929	ns
	ACB	rs117955192	1	0.00263151	0.959088	ns
	ACB	rs76545353	1	0.00263151	0.959088	ns
	ACB	rs72727805	Monomorphic
	ACB	rs182477181	Monomorphic
	ACB	rs72695474	1	0.0998959	0.751955	ns
	ACB	rs183540549	Monomorphic
	ACB	rs17124582	Monomorphic
	ACB	rs17773901	Monomorphic
	ACB	rs17732602	1	0.140593	0.707692	ns
	ACB	rs143899146	1	0.0106371	0.917855	ns
	ACB	rs118188774	Monomorphic
	ACB	rs191583081	Monomorphic
	ACB	rs370105469	Monomorphic
	ACB	rs144378268	Monomorphic
	ACB	rs72731219	Monomorphic
	ACB	rs35151883	1	0.819512	0.365323	ns
	ACB	rs150271229	1	0.00263151	0.959088	ns
	ACB	rs145029933	Monomorphic
	ACB	rs116849330	1	0.0434586	0.834864	ns
	ACB	rs143625857	Monomorphic
	ACB	rs75701467	Monomorphic
	ACB	rs117833852	Monomorphic
	ACB	rs80083471	1	0.00263151	0.959088	ns
	ACB	rs146875904	1	0.00263151	0.959088	ns
	ACB	rs55705742	1	0.00263151	0.959088	ns
	ACB	rs150388591	1	0.0106371	0.917855	ns
	ACB	rs146431079	Monomorphic
	ACB	rs139212895	Monomorphic
	ACB	rs191636053	Monomorphic
	ACB	rs189911761	Monomorphic
	ACB	rs117149202	1	0.0241875	0.876409	ns
	ACB	rs28452579	1	0.0978914	0.754375	ns
	ACB	rs112444814	1	3.17355	0.0748394	ns
	ACB	rs8036106	1	0.4511	0.501813	ns
	ACB	rs75625056	Monomorphic
	ACB	rs2562152	1	0.524601	0.468886	ns
	ACB	rs3751667	1	0.146308	0.702088	ns
	ACB	rs72776879	Monomorphic
	ACB	rs192629773	Monomorphic
	ACB	rs78936767	Monomorphic
	ACB	rs17272585	1	0.0241875	0.876409	ns
	ACB	rs10852606	1	0.00585036	0.939031	ns
	ACB	rs8053662	1	4.74541	0.0293765	*
	ACB	rs189847800	Monomorphic
	ACB	rs189518024	Monomorphic
	ACB	rs143858423	Monomorphic
	ACB	rs113752529	1	0.0106371	0.917855	ns
	ACB	rs117336193	Monomorphic
	ACB	rs573425250	1	0.00263151	0.959088	ns
	ACB	rs72806076	1	0.0998959	0.751955	ns
	ACB	rs8072388	1	0.0783673	0.779522	ns
	ACB	rs116911183	Monomorphic
	ACB	rs62068249	1	0.354568	0.551539	ns
	ACB	rs115477444	1	0.793388	0.373078	ns
	ACB	rs74474046	1	0.00263151	0.959088	ns
	ACB	rs78378222	Monomorphic
	ACB	rs35850753	Monomorphic
	ACB	rs114858010	1	0.696729	0.403885	ns
	ACB	rs74570571	Monomorphic
	ACB	rs2551801	1	0.137443	0.710836	ns
	ACB	rs116872986	1	0.00263151	0.959088	ns
	ACB	rs41283421	1	0.00263151	0.959088	ns
	ACB	rs118156685	1	0.0106371	0.917855	ns
	ACB	rs191695598	Monomorphic
	ACB	rs193069209	Monomorphic
	ACB	rs74000618	1	0.0686322	0.793339	ns
	ACB	rs56217307	1	2.53167	0.111582	ns
	ACB	rs77066658	1	0.796042	0.372279	ns
	ACB	rs76445346	1	0.0241875	0.876409	ns
	ACB	rs148537820	Monomorphic
	ACB	rs187828189	Monomorphic
	ACB	rs117589347	Monomorphic
	ACB	rs190330880	Monomorphic
	ACB	rs150150195	1	0.00263151	0.959088	ns
	ACB	rs143792647	Monomorphic
	ACB	rs17725969	Monomorphic
	ACB	rs117323000	Monomorphic
	ACB	rs78387405	Monomorphic
	ACB	rs140990868	Monomorphic
	ACB	rs151054641	1	0.00263151	0.959088	ns
	ACB	rs111964430	Monomorphic
	ACB	rs12326299	1	0.593864	0.440929	ns
	ACB	rs10424055	1	5.32254e-05	0.994179	ns
	ACB	rs112663739	1	0.367123	0.544577	ns
	ACB	rs148978372	Monomorphic
	ACB	rs75565743	Monomorphic
	ACB	rs11569586	Monomorphic
	ACB	rs572752955	Monomorphic
	ACB	rs76312564	1	0.593864	0.440929	ns
	ACB	rs185501377	Monomorphic
	ACB	rs140027401	Monomorphic
	ACB	rs144624209	1	0.00263151	0.959088	ns
	ACB	rs148362484	1	0.00263151	0.959088	ns
	ACB	rs147869779	Monomorphic
	ACB	rs140566679	Monomorphic
	ACB	rs8105118	1	3.46046	0.0628527	ns
	ACB	rs192693810	Monomorphic
	ACB	rs187599478	Monomorphic
	ACB	rs113837429	1	1.52961	0.216172	ns
	ACB	rs11083453	1	1.77809	0.182384	ns
	ACB	rs12985851	1	0.00263151	0.959088	ns
	ACB	rs143039986	1	0.00263151	0.959088	ns
	ACB	rs112927380	Monomorphic
	ACB	rs6040316	1	0.112624	0.737176	ns
	ACB	rs141849571	Monomorphic
	ACB	rs79932869	Monomorphic
	ACB	rs144450088	Monomorphic
	ACB	rs149612216	Monomorphic
	ACB	rs62200310	1	0.00263151	0.959088	ns
	ACB	rs187322128	1	0.00263151	0.959088	ns
	ACB	rs74397626	1	0.00263151	0.959088	ns
	ACB	rs3865551	1	3.49796	0.0614445	ns
	ACB	rs535502072	Monomorphic
	ACB	rs572255040	Monomorphic
	ACB	rs562567583	1	0.00263151	0.959088	ns
	ACB	rs552228320	1	0.00263151	0.959088	ns
	ACB	rs545272078	Monomorphic
	ACB	rs140164976	1	0.00263151	0.959088	ns
	ACB	rs144909475	Monomorphic
	ACB	rs6093813	1	0.897289	0.34351	ns
	ACB	rs55915819	1	0.208813	0.647699	ns
	ACB	rs182597424	Monomorphic
	ACB	rs78877887	1	0.55356	0.456867	ns
	ACB	rs142480089	Monomorphic
	ACB	rs2297440	1	0.181474	0.670109	ns
	ACB	rs6062302	1	0.181474	0.670109	ns
	ACB	rs73382910	1	0.3443	0.557358	ns
	ACB	rs138701609	Monomorphic
	ACB	rs73147440	Monomorphic
	ACB	rs113457511	1	0.0241875	0.876409	ns
	ACB	rs188173401	Monomorphic
	ACB	rs149115656	Monomorphic
	ACB	rs17647506	Monomorphic
	ACB	rs143236305	1	0.00263151	0.959088	ns
	ACB	rs4818184	1	0.0241875	0.876409	ns
	ACB	rs143610061	Monomorphic
	ACB	rs564284198	Monomorphic
	ACB	rs147401799	Monomorphic
	ACB	rs190861735	1	0.00263151	0.959088	ns
	ACB	rs79343488	Monomorphic
	ACB	rs2235573	1	2.13648	0.143831	ns
	ACB	rs187954477	Monomorphic
	ACB	rs574019902	Monomorphic
	ASW	rs9439581	Monomorphic
	ASW	rs141035725	Monomorphic
	ASW	rs78964547	1	0.0387684	0.843908	ns
	ASW	rs146625909	Monomorphic
	ASW	rs2807558	1	0.111403	0.738552	ns
	ASW	rs185059648	Monomorphic
	ASW	rs112866273	1	0.0169444	0.896431	ns
	ASW	rs11573168	Monomorphic
	ASW	rs144803643	1	0.00416638	0.948534	ns
	ASW	rs74453556	Monomorphic
	ASW	rs77482787	Monomorphic
	ASW	rs116749425	1	0.0169444	0.896431	ns
	ASW	rs114168184	1	0.3004	0.583632	ns
	ASW	rs149071574	Monomorphic
	ASW	rs113336870	1	0.00416638	0.948534	ns
	ASW	rs71654271	1	0.111403	0.738552	ns
	ASW	rs35273351	1	0.111403	0.738552	ns
	ASW	rs181018912	1	0.0387684	0.843908	ns
	ASW	rs140953376	Monomorphic
	ASW	rs115989332	1	0.0169444	0.896431	ns
	ASW	rs140194868	Monomorphic
	ASW	rs188759633	Monomorphic
	ASW	rs192900905	Monomorphic
	ASW	rs191813150	1	0.00416638	0.948534	ns
	ASW	rs115428224	1	0.00416638	0.948534	ns
	ASW	rs189545890	Monomorphic
	ASW	rs140314418	Monomorphic
	ASW	rs114135050	1	0.00416638	0.948534	ns
	ASW	rs144118728	1	0.00416638	0.948534	ns
	ASW	rs75756979	Monomorphic
	ASW	rs1470549	1	1.35927	0.243664	ns
	ASW	rs145836617	Monomorphic
	ASW	rs142319265	Monomorphic
	ASW	rs61754200	Monomorphic
	ASW	rs77519832	Monomorphic
	ASW	rs181484081	Monomorphic
	ASW	rs188093624	Monomorphic
	ASW	rs12990363	1	0.00416638	0.948534	ns
	ASW	rs141688513	Monomorphic
	ASW	rs7595121	1	0.0645913	0.799381	ns
	ASW	rs55827398	Monomorphic
	ASW	rs115257641	1	0.00416638	0.948534	ns
	ASW	rs142089355	Monomorphic
	ASW	rs145341052	1	5.44801	0.0195906	*
	ASW	rs139241345	Monomorphic
	ASW	rs115406227	1	0.00416638	0.948534	ns
	ASW	rs114233838	1	0.00416638	0.948534	ns
	ASW	rs17043204	1	0.0169444	0.896431	ns
	ASW	rs78263530	Monomorphic
	ASW	rs180950937	Monomorphic
	ASW	rs76070203	1	0.00416638	0.948534	ns
	ASW	rs116176238	1	0.00416638	0.948534	ns
	ASW	rs138512159	Monomorphic
	ASW	rs150214405	1	0.00416638	0.948534	ns
	ASW	rs115673444	1	0.0169444	0.896431	ns
	ASW	rs17030806	1	14.2336	0.00016146	***
	ASW	rs187174763	Monomorphic
	ASW	rs188527649	Monomorphic
	ASW	rs144478061	Monomorphic
	ASW	rs183257767	Monomorphic
	ASW	rs13014348	1	0.00416638	0.948534	ns
	ASW	rs6756691	1	1.14824	0.283917	ns
	ASW	rs146877721	Monomorphic
	ASW	rs1050842	1	0.00416638	0.948534	ns
	ASW	rs74770020	Monomorphic
	ASW	rs114485298	Monomorphic
	ASW	rs75307161	Monomorphic
	ASW	rs140196981	Monomorphic
	ASW	rs182720187	Monomorphic
	ASW	rs548197650	Monomorphic
	ASW	rs193199270	Monomorphic
	ASW	rs138941884	1	0.0169444	0.896431	ns
	ASW	rs115408977	Monomorphic
	ASW	rs192750724	1	0.00416638	0.948534	ns
	ASW	rs577354575	Monomorphic
	ASW	rs78204099	Monomorphic
	ASW	rs180713183	Monomorphic
	ASW	rs116019376	Monomorphic
	ASW	rs574321886	Monomorphic
	ASW	rs115739359	1	0.0387684	0.843908	ns
	ASW	rs112726141	1	0.00416638	0.948534	ns
	ASW	rs147893976	1	0.00416638	0.948534	ns
	ASW	rs144453639	1	0.0169444	0.896431	ns
	ASW	rs62167658	Monomorphic
	ASW	rs75685392	1	1.21543	0.270259	ns
	ASW	rs1446093	1	2.63709	0.104394	ns
	ASW	rs7369944	1	0.0387684	0.843908	ns
	ASW	rs80285751	Monomorphic
	ASW	rs72844569	1	0.619026	0.43141	ns
	ASW	rs72865837	Monomorphic
	ASW	rs72849575	Monomorphic
	ASW	rs146407921	Monomorphic
	ASW	rs115016203	1	0.00416638	0.948534	ns
	ASW	rs140429515	Monomorphic
	ASW	rs11685006	Monomorphic
	ASW	rs111825872	Monomorphic
	ASW	rs116566613	Monomorphic
	ASW	rs115431060	Monomorphic
	ASW	rs76422724	Monomorphic
	ASW	rs143921500	Monomorphic
	ASW	rs76771408	1	0.00416638	0.948534	ns
	ASW	rs78933558	1	0.0169444	0.896431	ns
	ASW	rs142046355	1	0.0169444	0.896431	ns
	ASW	rs187675208	Monomorphic
	ASW	rs138105044	Monomorphic
	ASW	rs116030053	Monomorphic
	ASW	rs150801868	Monomorphic
	ASW	rs115148931	1	0.0387684	0.843908	ns
	ASW	rs116101156	Monomorphic
	ASW	rs73989231	1	0.0169444	0.896431	ns
	ASW	rs543121870	Monomorphic
	ASW	rs142230781	Monomorphic
	ASW	rs138561978	Monomorphic
	ASW	rs41293373	Monomorphic
	ASW	rs13068633	1	26.4319	2.72988e-07	***
	ASW	rs140449333	Monomorphic
	ASW	rs17043481	1	0.00416638	0.948534	ns
	ASW	rs76552574	1	0.00416638	0.948534	ns
	ASW	rs114501851	1	0.00416638	0.948534	ns
	ASW	rs141946934	1	0.00416638	0.948534	ns
	ASW	rs565086509	Monomorphic
	ASW	rs1505586	1	0.3004	0.583632	ns
	ASW	rs116757402	Monomorphic
	ASW	rs13080935	1	0.0169444	0.896431	ns
	ASW	rs142318264	Monomorphic
	ASW	rs184053695	Monomorphic
	ASW	rs62271662	Monomorphic
	ASW	rs147620399	Monomorphic
	ASW	rs35409061	1	0.00416638	0.948534	ns
	ASW	rs3913362	1	0.00416638	0.948534	ns
	ASW	rs141045535	Monomorphic
	ASW	rs143303439	1	0.0169444	0.896431	ns
	ASW	rs187356387	Monomorphic
	ASW	rs185123981	1	0.0169444	0.896431	ns
	ASW	rs192908629	Monomorphic
	ASW	rs142727392	Monomorphic
	ASW	rs150870868	Monomorphic
	ASW	rs115371317	Monomorphic
	ASW	rs146310205	Monomorphic
	ASW	rs191772972	Monomorphic
	ASW	rs12504962	Monomorphic
	ASW	rs79448037	1	0.00416638	0.948534	ns
	ASW	rs561281612	Monomorphic
	ASW	rs534382666	Monomorphic
	ASW	rs150362038	Monomorphic
	ASW	rs115812569	1	0.0169444	0.896431	ns
	ASW	rs75798130	1	0.0169444	0.896431	ns
	ASW	rs114395778	1	0.00416638	0.948534	ns
	ASW	rs542163276	Monomorphic
	ASW	rs188936023	Monomorphic
	ASW	rs148609784	1	0.00416638	0.948534	ns
	ASW	rs140128056	1	0.00416638	0.948534	ns
	ASW	rs188189853	Monomorphic
	ASW	rs138909386	Monomorphic
	ASW	rs28782803	1	0.226011	0.634497	ns
	ASW	rs116283141	1	0.00416638	0.948534	ns
	ASW	rs79805888	Monomorphic
	ASW	rs115540604	Monomorphic
	ASW	rs62315358	Monomorphic
	ASW	rs12641473	1	0.0169444	0.896431	ns
	ASW	rs183385675	1	0.00416638	0.948534	ns
	ASW	rs76727749	Monomorphic
	ASW	rs141643413	1	0.00416638	0.948534	ns
	ASW	rs118068928	Monomorphic
	ASW	rs79925658	1	0.00416638	0.948534	ns
	ASW	rs113435421	Monomorphic
	ASW	rs75706225	Monomorphic
	ASW	rs192974482	Monomorphic
	ASW	rs182874906	Monomorphic
	ASW	rs41298549	Monomorphic
	ASW	rs184349106	Monomorphic
	ASW	rs35021556	Monomorphic
	ASW	rs189831685	1	0.00416638	0.948534	ns
	ASW	rs115353915	Monomorphic
	ASW	rs139639303	Monomorphic
	ASW	rs72721086	1	0.0169444	0.896431	ns
	ASW	rs182167367	Monomorphic
	ASW	rs138425480	Monomorphic
	ASW	rs115942444	Monomorphic
	ASW	rs184470002	1	0.00416638	0.948534	ns
	ASW	rs11933431	1	0.0169444	0.896431	ns
	ASW	rs75599674	Monomorphic
	ASW	rs17264946	Monomorphic
	ASW	rs10069690	1	0.163199	0.686229	ns
	ASW	rs72709458	1	0.0853927	0.770118	ns
	ASW	rs114074453	Monomorphic
	ASW	rs141523159	Monomorphic
	ASW	rs146751883	Monomorphic
	ASW	rs145739077	Monomorphic
	ASW	rs114978194	Monomorphic
	ASW	rs77717792	Monomorphic
	ASW	rs116393909	Monomorphic
	ASW	rs75069127	1	0.00416638	0.948534	ns
	ASW	rs184055314	Monomorphic
	ASW	rs79772796	Monomorphic
	ASW	rs551834055	Monomorphic
	ASW	rs755368	Monomorphic
	ASW	rs72742516	1	0.00416638	0.948534	ns
	ASW	rs115889016	Monomorphic
	ASW	rs639070	1	0.11351	0.736183	ns
	ASW	rs149122257	1	0.00416638	0.948534	ns
	ASW	rs3212683	1	0.00416638	0.948534	ns
	ASW	rs116684705	Monomorphic
	ASW	rs12523332	Monomorphic
	ASW	rs187225666	Monomorphic
	ASW	rs2962999	1	0.0387684	0.843908	ns
	ASW	rs182572253	Monomorphic
	ASW	rs190068978	Monomorphic
	ASW	rs112888519	Monomorphic
	ASW	rs187079057	Monomorphic
	ASW	rs16896297	1	0.00416638	0.948534	ns
	ASW	rs182548820	Monomorphic
	ASW	rs141579660	Monomorphic
	ASW	rs147390056	Monomorphic
	ASW	rs72647244	1	0.72595	0.394199	ns
	ASW	rs10942276	1	0.72595	0.394199	ns
	ASW	rs190768506	1	0.00416638	0.948534	ns
	ASW	rs115800801	Monomorphic
	ASW	rs183454872	Monomorphic
	ASW	rs7732320	1	0.320874	0.571083	ns
	ASW	rs115346678	1	0.0700948	0.791199	ns
	ASW	rs112817746	1	0.0169444	0.896431	ns
	ASW	rs181320827	1	0.0169444	0.896431	ns
	ASW	rs4703992	1	1.14144	0.285348	ns
	ASW	rs10078727	1	0.758158	0.383906	ns
	ASW	rs576324823	Monomorphic
	ASW	rs181569363	Monomorphic
	ASW	rs77748548	1	0.00416638	0.948534	ns
	ASW	rs140711410	Monomorphic
	ASW	rs6865382	1	0.0387684	0.843908	ns
	ASW	rs77073849	1	0.0387684	0.843908	ns
	ASW	rs11954396	1	0.386953	0.533906	ns
	ASW	rs11958614	1	0.386953	0.533906	ns
	ASW	rs114318326	Monomorphic
	ASW	rs112964125	1	7.66577	0.00562782	**
	ASW	rs114329017	1	0.0700948	0.791199	ns
	ASW	rs150256899	Monomorphic
	ASW	rs145215785	Monomorphic
	ASW	rs181275719	1	0.00416638	0.948534	ns
	ASW	rs116394148	1	0.111403	0.738552	ns
	ASW	rs148533627	1	0.00416638	0.948534	ns
	ASW	rs139171434	Monomorphic
	ASW	rs114844599	Monomorphic
	ASW	rs113685483	1	0.0169444	0.896431	ns
	ASW	rs62392926	1	0.226011	0.634497	ns
	ASW	rs75986277	1	0.00416638	0.948534	ns
	ASW	rs184112038	Monomorphic
	ASW	rs77285401	Monomorphic
	ASW	rs73719061	1	0.0169444	0.896431	ns
	ASW	rs9393702	1	2.46913	0.116102	ns
	ASW	rs74482392	Monomorphic
	ASW	rs78019862	Monomorphic
	ASW	rs116246842	Monomorphic
	ASW	rs138457436	Monomorphic
	ASW	rs144249391	Monomorphic
	ASW	rs79629155	Monomorphic
	ASW	rs111507842	Monomorphic
	ASW	rs117348925	1	0.0169444	0.896431	ns
	ASW	rs74979086	1	0.170888	0.679323	ns
	ASW	rs111486385	Monomorphic
	ASW	rs72938764	1	0.00416638	0.948534	ns
	ASW	rs17469415	Monomorphic
	ASW	rs141051679	Monomorphic
	ASW	rs114369858	Monomorphic
	ASW	rs4708011	1	0.356713	0.550338	ns
	ASW	rs4708013	1	1.02503	0.311328	ns
	ASW	rs35524602	Monomorphic
	ASW	rs148339006	Monomorphic
	ASW	rs116898234	1	0.00416638	0.948534	ns
	ASW	rs150306012	Monomorphic
	ASW	rs149284311	1	0.00416638	0.948534	ns
	ASW	rs503319	1	0.120594	0.728391	ns
	ASW	rs192237270	Monomorphic
	ASW	rs189738842	Monomorphic
	ASW	rs138299766	Monomorphic
	ASW	rs72991844	1	0.00416638	0.948534	ns
	ASW	rs1030555	1	0.406191	0.523909	ns
	ASW	rs17054239	Monomorphic
	ASW	rs62426800	1	0.0169444	0.896431	ns
	ASW	rs142617794	Monomorphic
	ASW	rs112380674	1	0.00416638	0.948534	ns
	ASW	rs17710991	Monomorphic
	ASW	rs62439831	Monomorphic
	ASW	rs117767704	Monomorphic
	ASW	rs117855749	Monomorphic
	ASW	rs146222718	1	0.00416638	0.948534	ns
	ASW	rs117551201	Monomorphic
	ASW	rs141028798	1	0.00416638	0.948534	ns
	ASW	rs112706991	1	0.0169444	0.896431	ns
	ASW	rs144248440	Monomorphic
	ASW	rs151237156	Monomorphic
	ASW	rs13201817	1	0.0169444	0.896431	ns
	ASW	rs55788050	1	0.72595	0.394199	ns
	ASW	rs146733833	Monomorphic
	ASW	rs56276625	Monomorphic
	ASW	rs115388350	1	2.37621	0.123196	ns
	ASW	rs138955486	Monomorphic
	ASW	rs75396876	1	0.486288	0.485588	ns
	ASW	rs62434527	1	0.0169444	0.896431	ns
	ASW	rs141540350	1	0.00416638	0.948534	ns
	ASW	rs191231158	Monomorphic
	ASW	rs143254906	1	0.00416638	0.948534	ns
	ASW	rs75257662	1	0.0169444	0.896431	ns
	ASW	rs143359610	1	0.00416638	0.948534	ns
	ASW	rs34536564	1	0.867688	0.351596	ns
	ASW	rs148440875	Monomorphic
	ASW	rs75061358	1	0.0169444	0.896431	ns
	ASW	rs723527	1	1.35927	0.243664	ns
	ASW	rs11979158	1	0.000164473	0.989768	ns
	ASW	rs184020470	Monomorphic
	ASW	rs73137358	Monomorphic
	ASW	rs77623147	1	0.163199	0.686229	ns
	ASW	rs111256098	Monomorphic
	ASW	rs17150696	1	1.93937	0.163737	ns
	ASW	rs187498847	1	0.00416638	0.948534	ns
	ASW	rs111249924	Monomorphic
	ASW	rs75851322	Monomorphic
	ASW	rs17244307	Monomorphic
	ASW	rs73235098	Monomorphic
	ASW	rs149301239	Monomorphic
	ASW	rs10230856	1	0.72595	0.394199	ns
	ASW	rs34543075	Monomorphic
	ASW	rs140494983	Monomorphic
	ASW	rs116953335	1	0.00416638	0.948534	ns
	ASW	rs145829990	1	0.00416638	0.948534	ns
	ASW	rs192246627	Monomorphic
	ASW	rs145869735	Monomorphic
	ASW	rs74459093	Monomorphic
	ASW	rs28849673	Monomorphic
	ASW	rs116899071	1	0.00416638	0.948534	ns
	ASW	rs35786058	Monomorphic
	ASW	rs58569063	1	0.0169444	0.896431	ns
	ASW	rs112560566	Monomorphic
	ASW	rs35753136	Monomorphic
	ASW	rs140701429	1	0.0387684	0.843908	ns
	ASW	rs79255317	1	8.54882	0.00345746	**
	ASW	rs73658220	1	0.0169444	0.896431	ns
	ASW	rs1729133	1	0.386953	0.533906	ns
	ASW	rs2252719	1	0.350092	0.554061	ns
	ASW	rs148840588	Monomorphic
	ASW	rs144139535	Monomorphic
	ASW	rs75005457	1	0.0169444	0.896431	ns
	ASW	rs112421171	Monomorphic
	ASW	rs111326181	Monomorphic
	ASW	rs78966271	Monomorphic
	ASW	rs74437820	Monomorphic
	ASW	rs6990279	1	2.34525	0.125665	ns
	ASW	rs78052195	Monomorphic
	ASW	rs2953527	Monomorphic
	ASW	rs4300049	1	0.0197775	0.88816	ns
	ASW	rs74398127	Monomorphic
	ASW	rs146968169	Monomorphic
	ASW	rs142132110	Monomorphic
	ASW	rs137951248	1	0.00416638	0.948534	ns
	ASW	rs55705857	1	0.00416638	0.948534	ns
	ASW	rs77177269	Monomorphic
	ASW	rs149062095	Monomorphic
	ASW	rs75601886	1	0.0387684	0.843908	ns
	ASW	rs138217259	Monomorphic
	ASW	rs141864270	Monomorphic
	ASW	rs113758007	Monomorphic
	ASW	rs149551942	1	0.0387684	0.843908	ns
	ASW	rs564398	1	0.0700948	0.791199	ns
	ASW	rs634537	1	0.0700948	0.791199	ns
	ASW	rs12380579	1	0.00416638	0.948534	ns
	ASW	rs117245768	1	0.163199	0.686229	ns
	ASW	rs193187482	Monomorphic
	ASW	rs536452290	Monomorphic
	ASW	rs7868459	1	0.72595	0.394199	ns
	ASW	rs74449676	1	5.511	0.0188972	*
	ASW	rs12376077	Monomorphic
	ASW	rs2975924	1	0.00416638	0.948534	ns
	ASW	rs117531342	Monomorphic
	ASW	rs137961487	Monomorphic
	ASW	rs141881599	1	0.00416638	0.948534	ns
	ASW	rs546569239	Monomorphic
	ASW	rs118062537	Monomorphic
	ASW	rs149556600	Monomorphic
	ASW	rs184702616	Monomorphic
	ASW	rs10990845	1	1.19879	0.273563	ns
	ASW	rs77706512	Monomorphic
	ASW	rs114529545	1	1.19879	0.273563	ns
	ASW	rs117537112	1	0.0169444	0.896431	ns
	ASW	rs17444853	Monomorphic
	ASW	rs117920810	1	0.00416638	0.948534	ns
	ASW	rs117144308	1	0.00416638	0.948534	ns
	ASW	rs118129702	Monomorphic
	ASW	rs79909403	Monomorphic
	ASW	rs140858343	Monomorphic
	ASW	rs191170683	Monomorphic
	ASW	rs12345442	1	0.350092	0.554061	ns
	ASW	rs140901102	Monomorphic
	ASW	rs72768745	Monomorphic
	ASW	rs190441790	1	0.0700948	0.791199	ns
	ASW	rs72776027	1	0.00416638	0.948534	ns
	ASW	rs143774733	Monomorphic
	ASW	rs3780983	1	0.0169444	0.896431	ns
	ASW	rs45571136	1	0.0169444	0.896431	ns
	ASW	rs10826816	1	2.12551	0.144864	ns
	ASW	rs80059635	1	1.21543	0.270259	ns
	ASW	rs6479694	1	0.218032	0.640544	ns
	ASW	rs80080127	Monomorphic
	ASW	rs117997295	Monomorphic
	ASW	rs78036371	1	0.00416638	0.948534	ns
	ASW	rs150570675	1	0.00416638	0.948534	ns
	ASW	rs146024878	Monomorphic
	ASW	rs144359450	1	0.00416638	0.948534	ns
	ASW	rs72827576	Monomorphic
	ASW	rs114830825	1	8.54882	0.00345746	**
	ASW	rs77354255	Monomorphic
	ASW	rs76084743	Monomorphic
	ASW	rs11813871	1	2.8976	0.0887115	ns
	ASW	rs79737742	1	0.0169444	0.896431	ns
	ASW	rs72825061	Monomorphic
	ASW	rs74157061	1	0.0197775	0.88816	ns
	ASW	rs73364738	1	0.356713	0.550338	ns
	ASW	rs181469246	Monomorphic
	ASW	rs191227156	Monomorphic
	ASW	rs999733	1	0.00416638	0.948534	ns
	ASW	rs117552342	1	0.0169444	0.896431	ns
	ASW	rs117609579	Monomorphic
	ASW	rs533502319	Monomorphic
	ASW	rs78272063	Monomorphic
	ASW	rs80334578	Monomorphic
	ASW	rs61870246	Monomorphic
	ASW	rs191879513	Monomorphic
	ASW	rs1805002	1	0.3004	0.583632	ns
	ASW	rs78181021	1	0.00416638	0.948534	ns
	ASW	rs150439061	1	0.0169444	0.896431	ns
	ASW	rs139606865	1	0.0387684	0.843908	ns
	ASW	rs12421375	1	5.44801	0.0195906	*
	ASW	rs148674037	Monomorphic
	ASW	rs7926502	1	0.226011	0.634497	ns
	ASW	rs117607989	Monomorphic
	ASW	rs12291824	1	0.11351	0.736183	ns
	ASW	rs188105734	Monomorphic
	ASW	rs144027845	Monomorphic
	ASW	rs118081248	Monomorphic
	ASW	rs147295934	Monomorphic
	ASW	rs11233250	1	0.3004	0.583632	ns
	ASW	rs117391968	Monomorphic
	ASW	rs186370342	1	0.0169444	0.896431	ns
	ASW	rs561611917	Monomorphic
	ASW	rs570165514	Monomorphic
	ASW	rs192501830	Monomorphic
	ASW	rs186110847	1	0.00416638	0.948534	ns
	ASW	rs12281401	1	0.111403	0.738552	ns
	ASW	rs55643163	Monomorphic
	ASW	rs185553959	Monomorphic
	ASW	rs12787909	1	0.0169444	0.896431	ns
	ASW	rs138094362	Monomorphic
	ASW	rs117113806	1	0.226011	0.634497	ns
	ASW	rs77095043	Monomorphic
	ASW	rs117353833	1	0.00416638	0.948534	ns
	ASW	rs12811146	1	0.0169444	0.896431	ns
	ASW	rs150844644	Monomorphic
	ASW	rs184523096	Monomorphic
	ASW	rs180805094	Monomorphic
	ASW	rs149722701	Monomorphic
	ASW	rs115826149	1	0.0700948	0.791199	ns
	ASW	rs150627542	Monomorphic
	ASW	rs117487814	Monomorphic
	ASW	rs148593079	Monomorphic
	ASW	rs111647128	1	0.00416638	0.948534	ns
	ASW	rs193232190	Monomorphic
	ASW	rs75602075	Monomorphic
	ASW	rs77736282	Monomorphic
	ASW	rs142587589	1	0.00416638	0.948534	ns
	ASW	rs188272849	Monomorphic
	ASW	rs189505696	Monomorphic
	ASW	rs181651409	Monomorphic
	ASW	rs11175890	1	8.34445e-05	0.992712	ns
	ASW	rs147723376	Monomorphic
	ASW	rs146588288	Monomorphic
	ASW	rs547782875	Monomorphic
	ASW	rs140005611	Monomorphic
	ASW	rs193023908	Monomorphic
	ASW	rs73157790	Monomorphic
	ASW	rs184833898	Monomorphic
	ASW	rs186984001	Monomorphic
	ASW	rs181429443	Monomorphic
	ASW	rs114260891	1	0.00416638	0.948534	ns
	ASW	rs140862300	Monomorphic
	ASW	rs78538369	Monomorphic
	ASW	rs3851634	1	0.867688	0.351596	ns
	ASW	rs116932532	1	0.00416638	0.948534	ns
	ASW	rs112647489	Monomorphic
	ASW	rs144043649	Monomorphic
	ASW	rs116860519	Monomorphic
	ASW	rs9315452	1	0.00416638	0.948534	ns
	ASW	rs117079888	Monomorphic
	ASW	rs192499123	Monomorphic
	ASW	rs140230473	Monomorphic
	ASW	rs149883126	1	0.00416638	0.948534	ns
	ASW	rs141767381	1	0.00416638	0.948534	ns
	ASW	rs190965511	1	0.00416638	0.948534	ns
	ASW	rs112867299	Monomorphic
	ASW	rs137975210	1	0.00416638	0.948534	ns
	ASW	rs140509912	Monomorphic
	ASW	rs147394559	1	0.00416638	0.948534	ns
	ASW	rs77419321	Monomorphic
	ASW	rs77653793	1	0.0169444	0.896431	ns
	ASW	rs2183428	Monomorphic
	ASW	rs570953989	Monomorphic
	ASW	rs145404341	Monomorphic
	ASW	rs149796567	Monomorphic
	ASW	rs144770991	1	0.00416638	0.948534	ns
	ASW	rs187837723	Monomorphic
	ASW	rs193179793	Monomorphic
	ASW	rs189341148	Monomorphic
	ASW	rs78109720	1	0.0700948	0.791199	ns
	ASW	rs375145986	Monomorphic
	ASW	rs7154578	1	8.54882	0.00345746	**
	ASW	rs150497864	Monomorphic
	ASW	rs146692708	1	14.2336	0.00016146	***
	ASW	rs117307229	1	0.0169444	0.896431	ns
	ASW	rs116868835	1	0.00416638	0.948534	ns
	ASW	rs142883567	1	0.00416638	0.948534	ns
	ASW	rs118034998	1	0.00416638	0.948534	ns
	ASW	rs117209097	1	0.00416638	0.948534	ns
	ASW	rs7155701	1	1.00837	0.315294	ns
	ASW	rs143875639	Monomorphic
	ASW	rs143674775	Monomorphic
	ASW	rs12323459	1	3.29242	0.0696004	ns
	ASW	rs117832890	Monomorphic
	ASW	rs373858356	Monomorphic
	ASW	rs112802297	Monomorphic
	ASW	rs140589476	Monomorphic
	ASW	rs75520792	Monomorphic
	ASW	rs77860969	1	0.111403	0.738552	ns
	ASW	rs117955192	Monomorphic
	ASW	rs76545353	Monomorphic
	ASW	rs72727805	Monomorphic
	ASW	rs182477181	1	0.00416638	0.948534	ns
	ASW	rs72695474	1	0.0387684	0.843908	ns
	ASW	rs183540549	Monomorphic
	ASW	rs17124582	Monomorphic
	ASW	rs17773901	1	0.00416638	0.948534	ns
	ASW	rs17732602	1	0.356713	0.550338	ns
	ASW	rs143899146	1	0.0169444	0.896431	ns
	ASW	rs118188774	Monomorphic
	ASW	rs191583081	Monomorphic
	ASW	rs370105469	Monomorphic
	ASW	rs144378268	1	0.00416638	0.948534	ns
	ASW	rs72731219	1	0.00416638	0.948534	ns
	ASW	rs35151883	1	0.0614764	0.804177	ns
	ASW	rs150271229	1	0.00416638	0.948534	ns
	ASW	rs145029933	Monomorphic
	ASW	rs116849330	1	0.0169444	0.896431	ns
	ASW	rs143625857	Monomorphic
	ASW	rs75701467	Monomorphic
	ASW	rs117833852	Monomorphic
	ASW	rs80083471	Monomorphic
	ASW	rs146875904	Monomorphic
	ASW	rs55705742	Monomorphic
	ASW	rs150388591	Monomorphic
	ASW	rs146431079	1	0.0169444	0.896431	ns
	ASW	rs139212895	1	0.0169444	0.896431	ns
	ASW	rs191636053	Monomorphic
	ASW	rs189911761	Monomorphic
	ASW	rs117149202	Monomorphic
	ASW	rs28452579	1	0.386953	0.533906	ns
	ASW	rs112444814	1	1.19879	0.273563	ns
	ASW	rs8036106	1	0.0902981	0.763798	ns
	ASW	rs75625056	Monomorphic
	ASW	rs2562152	1	3.29242	0.0696004	ns
	ASW	rs3751667	1	0.0712689	0.789498	ns
	ASW	rs72776879	Monomorphic
	ASW	rs192629773	Monomorphic
	ASW	rs78936767	Monomorphic
	ASW	rs17272585	1	0.00416638	0.948534	ns
	ASW	rs10852606	1	0.231006	0.630779	ns
	ASW	rs8053662	1	0.163199	0.686229	ns
	ASW	rs189847800	Monomorphic
	ASW	rs189518024	Monomorphic
	ASW	rs143858423	Monomorphic
	ASW	rs113752529	1	0.00416638	0.948534	ns
	ASW	rs117336193	Monomorphic
	ASW	rs573425250	Monomorphic
	ASW	rs72806076	1	0.0169444	0.896431	ns
	ASW	rs8072388	1	0.0263472	0.871055	ns
	ASW	rs116911183	Monomorphic
	ASW	rs62068249	1	0.3004	0.583632	ns
	ASW	rs115477444	1	0.486288	0.485588	ns
	ASW	rs74474046	Monomorphic
	ASW	rs78378222	Monomorphic
	ASW	rs35850753	1	0.00416638	0.948534	ns
	ASW	rs114858010	1	0.72595	0.394199	ns
	ASW	rs74570571	Monomorphic
	ASW	rs2551801	1	0.0387684	0.843908	ns
	ASW	rs116872986	Monomorphic
	ASW	rs41283421	Monomorphic
	ASW	rs118156685	Monomorphic
	ASW	rs191695598	Monomorphic
	ASW	rs193069209	Monomorphic
	ASW	rs74000618	1	0.0700948	0.791199	ns
	ASW	rs56217307	1	8.34445e-05	0.992712	ns
	ASW	rs77066658	1	0.386953	0.533906	ns
	ASW	rs76445346	1	0.0387684	0.843908	ns
	ASW	rs148537820	Monomorphic
	ASW	rs187828189	Monomorphic
	ASW	rs117589347	1	0.0387684	0.843908	ns
	ASW	rs190330880	Monomorphic
	ASW	rs150150195	Monomorphic
	ASW	rs143792647	Monomorphic
	ASW	rs17725969	Monomorphic
	ASW	rs117323000	Monomorphic
	ASW	rs78387405	Monomorphic
	ASW	rs140990868	Monomorphic
	ASW	rs151054641	Monomorphic
	ASW	rs111964430	Monomorphic
	ASW	rs12326299	1	0.72595	0.394199	ns
	ASW	rs10424055	1	0.0030538	0.95593	ns
	ASW	rs112663739	1	0.356713	0.550338	ns
	ASW	rs148978372	1	0.00416638	0.948534	ns
	ASW	rs75565743	1	0.00416638	0.948534	ns
	ASW	rs11569586	1	0.00416638	0.948534	ns
	ASW	rs572752955	Monomorphic
	ASW	rs76312564	1	0.163199	0.686229	ns
	ASW	rs185501377	Monomorphic
	ASW	rs140027401	Monomorphic
	ASW	rs144624209	1	0.00416638	0.948534	ns
	ASW	rs148362484	Monomorphic
	ASW	rs147869779	Monomorphic
	ASW	rs140566679	Monomorphic
	ASW	rs8105118	1	1.4238	0.232778	ns
	ASW	rs192693810	Monomorphic
	ASW	rs187599478	Monomorphic
	ASW	rs113837429	1	0.226011	0.634497	ns
	ASW	rs11083453	1	0.0387684	0.843908	ns
	ASW	rs12985851	Monomorphic
	ASW	rs143039986	Monomorphic
	ASW	rs112927380	Monomorphic
	ASW	rs6040316	1	0.0030538	0.95593	ns
	ASW	rs141849571	Monomorphic
	ASW	rs79932869	Monomorphic
	ASW	rs144450088	Monomorphic
	ASW	rs149612216	Monomorphic
	ASW	rs62200310	Monomorphic
	ASW	rs187322128	Monomorphic
	ASW	rs74397626	1	0.00416638	0.948534	ns
	ASW	rs3865551	1	0.0853927	0.770118	ns
	ASW	rs535502072	Monomorphic
	ASW	rs572255040	1	0.00416638	0.948534	ns
	ASW	rs562567583	Monomorphic
	ASW	rs552228320	Monomorphic
	ASW	rs545272078	Monomorphic
	ASW	rs140164976	Monomorphic
	ASW	rs144909475	Monomorphic
	ASW	rs6093813	1	1.00837	0.315294	ns
	ASW	rs55915819	1	5.47167	0.0193272	*
	ASW	rs182597424	Monomorphic
	ASW	rs78877887	1	0.350092	0.554061	ns
	ASW	rs142480089	Monomorphic
	ASW	rs2297440	1	0.619026	0.43141	ns
	ASW	rs6062302	1	0.619026	0.43141	ns
	ASW	rs73382910	1	0.599059	0.438937	ns
	ASW	rs138701609	Monomorphic
	ASW	rs73147440	1	0.0169444	0.896431	ns
	ASW	rs113457511	1	0.163199	0.686229	ns
	ASW	rs188173401	1	0.00416638	0.948534	ns
	ASW	rs149115656	Monomorphic
	ASW	rs17647506	Monomorphic
	ASW	rs143236305	Monomorphic
	ASW	rs4818184	1	0.486288	0.485588	ns
	ASW	rs143610061	1	0.0169444	0.896431	ns
	ASW	rs564284198	Monomorphic
	ASW	rs147401799	Monomorphic
	ASW	rs190861735	Monomorphic
	ASW	rs79343488	Monomorphic
	ASW	rs2235573	1	3.41148	0.0647445	ns
	ASW	rs187954477	Monomorphic
	ASW	rs574019902	Monomorphic
	ESN	rs9439581	Monomorphic
	ESN	rs141035725	Monomorphic
	ESN	rs78964547	Monomorphic
	ESN	rs146625909	Monomorphic
	ESN	rs2807558	1	0.228828	0.632394	ns
	ESN	rs185059648	Monomorphic
	ESN	rs112866273	Monomorphic
	ESN	rs11573168	Monomorphic
	ESN	rs144803643	Monomorphic
	ESN	rs74453556	Monomorphic
	ESN	rs77482787	Monomorphic
	ESN	rs116749425	Monomorphic
	ESN	rs114168184	1	0.000124984	0.99108	ns
	ESN	rs149071574	Monomorphic
	ESN	rs113336870	Monomorphic
	ESN	rs71654271	Monomorphic
	ESN	rs35273351	Monomorphic
	ESN	rs181018912	Monomorphic
	ESN	rs140953376	Monomorphic
	ESN	rs115989332	Monomorphic
	ESN	rs140194868	Monomorphic
	ESN	rs188759633	Monomorphic
	ESN	rs192900905	Monomorphic
	ESN	rs191813150	Monomorphic
	ESN	rs115428224	Monomorphic
	ESN	rs189545890	Monomorphic
	ESN	rs140314418	1	0.0103082	0.91913	ns
	ESN	rs114135050	Monomorphic
	ESN	rs144118728	Monomorphic
	ESN	rs75756979	Monomorphic
	ESN	rs1470549	1	0.348726	0.554835	ns
	ESN	rs145836617	Monomorphic
	ESN	rs142319265	Monomorphic
	ESN	rs61754200	Monomorphic
	ESN	rs77519832	Monomorphic
	ESN	rs181484081	Monomorphic
	ESN	rs188093624	Monomorphic
	ESN	rs12990363	1	43.3257	4.63461e-11	***
	ESN	rs141688513	Monomorphic
	ESN	rs7595121	1	4.71402	0.0299177	*
	ESN	rs55827398	Monomorphic
	ESN	rs115257641	Monomorphic
	ESN	rs142089355	Monomorphic
	ESN	rs145341052	1	0.132973	0.715369	ns
	ESN	rs139241345	Monomorphic
	ESN	rs115406227	Monomorphic
	ESN	rs114233838	Monomorphic
	ESN	rs17043204	Monomorphic
	ESN	rs78263530	Monomorphic
	ESN	rs180950937	Monomorphic
	ESN	rs76070203	Monomorphic
	ESN	rs116176238	Monomorphic
	ESN	rs138512159	Monomorphic
	ESN	rs150214405	Monomorphic
	ESN	rs115673444	1	0.00255095	0.959718	ns
	ESN	rs17030806	1	0.342561	0.558355	ns
	ESN	rs187174763	Monomorphic
	ESN	rs188527649	Monomorphic
	ESN	rs144478061	Monomorphic
	ESN	rs183257767	Monomorphic
	ESN	rs13014348	Monomorphic
	ESN	rs6756691	1	2.46814	0.116175	ns
	ESN	rs146877721	1	0.00255095	0.959718	ns
	ESN	rs1050842	1	0.0420874	0.837453	ns
	ESN	rs74770020	Monomorphic
	ESN	rs114485298	Monomorphic
	ESN	rs75307161	Monomorphic
	ESN	rs140196981	Monomorphic
	ESN	rs182720187	Monomorphic
	ESN	rs548197650	Monomorphic
	ESN	rs193199270	Monomorphic
	ESN	rs138941884	Monomorphic
	ESN	rs115408977	Monomorphic
	ESN	rs192750724	Monomorphic
	ESN	rs577354575	Monomorphic
	ESN	rs78204099	Monomorphic
	ESN	rs180713183	Monomorphic
	ESN	rs116019376	Monomorphic
	ESN	rs574321886	Monomorphic
	ESN	rs115739359	Monomorphic
	ESN	rs112726141	Monomorphic
	ESN	rs147893976	Monomorphic
	ESN	rs144453639	Monomorphic
	ESN	rs62167658	Monomorphic
	ESN	rs75685392	1	1.0926	0.295896	ns
	ESN	rs1446093	1	4.3659	0.0366651	*
	ESN	rs7369944	Monomorphic
	ESN	rs80285751	Monomorphic
	ESN	rs72844569	1	0.76941	0.3804	ns
	ESN	rs72865837	Monomorphic
	ESN	rs72849575	Monomorphic
	ESN	rs146407921	Monomorphic
	ESN	rs115016203	1	0.0103082	0.91913	ns
	ESN	rs140429515	Monomorphic
	ESN	rs11685006	Monomorphic
	ESN	rs111825872	Monomorphic
	ESN	rs116566613	Monomorphic
	ESN	rs115431060	Monomorphic
	ESN	rs76422724	Monomorphic
	ESN	rs143921500	Monomorphic
	ESN	rs76771408	Monomorphic
	ESN	rs78933558	Monomorphic
	ESN	rs142046355	Monomorphic
	ESN	rs187675208	Monomorphic
	ESN	rs138105044	Monomorphic
	ESN	rs116030053	Monomorphic
	ESN	rs150801868	Monomorphic
	ESN	rs115148931	1	0.22449	0.63564	ns
	ESN	rs116101156	Monomorphic
	ESN	rs73989231	1	0.0103082	0.91913	ns
	ESN	rs543121870	Monomorphic
	ESN	rs142230781	Monomorphic
	ESN	rs138561978	Monomorphic
	ESN	rs41293373	Monomorphic
	ESN	rs13068633	1	0.132973	0.715369	ns
	ESN	rs140449333	Monomorphic
	ESN	rs17043481	Monomorphic
	ESN	rs76552574	Monomorphic
	ESN	rs114501851	Monomorphic
	ESN	rs141946934	1	0.00255095	0.959718	ns
	ESN	rs565086509	Monomorphic
	ESN	rs1505586	1	1.76942	0.183453	ns
	ESN	rs116757402	Monomorphic
	ESN	rs13080935	Monomorphic
	ESN	rs142318264	Monomorphic
	ESN	rs184053695	Monomorphic
	ESN	rs62271662	Monomorphic
	ESN	rs147620399	Monomorphic
	ESN	rs35409061	Monomorphic
	ESN	rs3913362	Monomorphic
	ESN	rs141045535	Monomorphic
	ESN	rs143303439	1	0.00255095	0.959718	ns
	ESN	rs187356387	Monomorphic
	ESN	rs185123981	Monomorphic
	ESN	rs192908629	Monomorphic
	ESN	rs142727392	Monomorphic
	ESN	rs150870868	Monomorphic
	ESN	rs115371317	1	0.00255095	0.959718	ns
	ESN	rs146310205	Monomorphic
	ESN	rs191772972	Monomorphic
	ESN	rs12504962	Monomorphic
	ESN	rs79448037	Monomorphic
	ESN	rs561281612	Monomorphic
	ESN	rs534382666	Monomorphic
	ESN	rs150362038	Monomorphic
	ESN	rs115812569	Monomorphic
	ESN	rs75798130	Monomorphic
	ESN	rs114395778	Monomorphic
	ESN	rs542163276	Monomorphic
	ESN	rs188936023	Monomorphic
	ESN	rs148609784	Monomorphic
	ESN	rs140128056	Monomorphic
	ESN	rs188189853	Monomorphic
	ESN	rs138909386	Monomorphic
	ESN	rs28782803	1	0.023432	0.878339	ns
	ESN	rs116283141	Monomorphic
	ESN	rs79805888	Monomorphic
	ESN	rs115540604	Monomorphic
	ESN	rs62315358	Monomorphic
	ESN	rs12641473	1	0.132973	0.715369	ns
	ESN	rs183385675	Monomorphic
	ESN	rs76727749	Monomorphic
	ESN	rs141643413	Monomorphic
	ESN	rs118068928	Monomorphic
	ESN	rs79925658	Monomorphic
	ESN	rs113435421	Monomorphic
	ESN	rs75706225	Monomorphic
	ESN	rs192974482	Monomorphic
	ESN	rs182874906	Monomorphic
	ESN	rs41298549	Monomorphic
	ESN	rs184349106	Monomorphic
	ESN	rs35021556	Monomorphic
	ESN	rs189831685	Monomorphic
	ESN	rs115353915	Monomorphic
	ESN	rs139639303	Monomorphic
	ESN	rs72721086	1	0.00255095	0.959718	ns
	ESN	rs182167367	Monomorphic
	ESN	rs138425480	Monomorphic
	ESN	rs115942444	Monomorphic
	ESN	rs184470002	Monomorphic
	ESN	rs11933431	1	0.0966797	0.755851	ns
	ESN	rs75599674	Monomorphic
	ESN	rs17264946	Monomorphic
	ESN	rs10069690	1	0.818182	0.365712	ns
	ESN	rs72709458	1	0.00989596	0.920758	ns
	ESN	rs114074453	Monomorphic
	ESN	rs141523159	Monomorphic
	ESN	rs146751883	Monomorphic
	ESN	rs145739077	Monomorphic
	ESN	rs114978194	Monomorphic
	ESN	rs77717792	Monomorphic
	ESN	rs116393909	Monomorphic
	ESN	rs75069127	Monomorphic
	ESN	rs184055314	Monomorphic
	ESN	rs79772796	Monomorphic
	ESN	rs551834055	Monomorphic
	ESN	rs755368	Monomorphic
	ESN	rs72742516	Monomorphic
	ESN	rs115889016	Monomorphic
	ESN	rs639070	1	0.422683	0.515601	ns
	ESN	rs149122257	Monomorphic
	ESN	rs3212683	Monomorphic
	ESN	rs116684705	Monomorphic
	ESN	rs12523332	Monomorphic
	ESN	rs187225666	Monomorphic
	ESN	rs2962999	Monomorphic
	ESN	rs182572253	Monomorphic
	ESN	rs190068978	Monomorphic
	ESN	rs112888519	Monomorphic
	ESN	rs187079057	Monomorphic
	ESN	rs16896297	1	0.412071	0.52092	ns
	ESN	rs182548820	Monomorphic
	ESN	rs141579660	Monomorphic
	ESN	rs147390056	Monomorphic
	ESN	rs72647244	1	0.488853	0.484439	ns
	ESN	rs10942276	1	0.488853	0.484439	ns
	ESN	rs190768506	Monomorphic
	ESN	rs115800801	Monomorphic
	ESN	rs183454872	Monomorphic
	ESN	rs7732320	1	1.20431	0.272461	ns
	ESN	rs115346678	1	0.00255095	0.959718	ns
	ESN	rs112817746	Monomorphic
	ESN	rs181320827	Monomorphic
	ESN	rs4703992	1	0.241427	0.623178	ns
	ESN	rs10078727	1	2.79641	0.0944755	ns
	ESN	rs576324823	Monomorphic
	ESN	rs181569363	Monomorphic
	ESN	rs77748548	Monomorphic
	ESN	rs140711410	Monomorphic
	ESN	rs6865382	1	0.156504	0.692395	ns
	ESN	rs77073849	Monomorphic
	ESN	rs11954396	1	0.147603	0.700836	ns
	ESN	rs11958614	1	0.147603	0.700836	ns
	ESN	rs114318326	Monomorphic
	ESN	rs112964125	1	0.108095	0.742323	ns
	ESN	rs114329017	1	0.175512	0.675258	ns
	ESN	rs150256899	Monomorphic
	ESN	rs145215785	Monomorphic
	ESN	rs181275719	Monomorphic
	ESN	rs116394148	1	0.175512	0.675258	ns
	ESN	rs148533627	Monomorphic
	ESN	rs139171434	1	0.00255095	0.959718	ns
	ESN	rs114844599	Monomorphic
	ESN	rs113685483	Monomorphic
	ESN	rs62392926	1	1.17917	0.277525	ns
	ESN	rs75986277	1	6.66855	0.00981291	**
	ESN	rs184112038	Monomorphic
	ESN	rs77285401	Monomorphic
	ESN	rs73719061	1	0.0966797	0.755851	ns
	ESN	rs9393702	1	0.207437	0.648784	ns
	ESN	rs74482392	Monomorphic
	ESN	rs78019862	Monomorphic
	ESN	rs116246842	Monomorphic
	ESN	rs138457436	Monomorphic
	ESN	rs144249391	Monomorphic
	ESN	rs79629155	Monomorphic
	ESN	rs111507842	Monomorphic
	ESN	rs117348925	Monomorphic
	ESN	rs74979086	1	5.85373	0.015544	*
	ESN	rs111486385	Monomorphic
	ESN	rs72938764	Monomorphic
	ESN	rs17469415	Monomorphic
	ESN	rs141051679	Monomorphic
	ESN	rs114369858	Monomorphic
	ESN	rs4708011	1	0.514996	0.472984	ns
	ESN	rs4708013	1	1.88347	0.16994	ns
	ESN	rs35524602	Monomorphic
	ESN	rs148339006	Monomorphic
	ESN	rs116898234	Monomorphic
	ESN	rs150306012	Monomorphic
	ESN	rs149284311	Monomorphic
	ESN	rs503319	1	0.248663	0.618018	ns
	ESN	rs192237270	Monomorphic
	ESN	rs189738842	Monomorphic
	ESN	rs138299766	Monomorphic
	ESN	rs72991844	Monomorphic
	ESN	rs1030555	1	0.0620696	0.803254	ns
	ESN	rs17054239	Monomorphic
	ESN	rs62426800	1	0.0664447	0.796585	ns
	ESN	rs142617794	Monomorphic
	ESN	rs112380674	Monomorphic
	ESN	rs17710991	Monomorphic
	ESN	rs62439831	Monomorphic
	ESN	rs117767704	Monomorphic
	ESN	rs117855749	Monomorphic
	ESN	rs146222718	Monomorphic
	ESN	rs117551201	Monomorphic
	ESN	rs141028798	Monomorphic
	ESN	rs112706991	Monomorphic
	ESN	rs144248440	Monomorphic
	ESN	rs151237156	Monomorphic
	ESN	rs13201817	Monomorphic
	ESN	rs55788050	1	4.88889	0.0270301	*
	ESN	rs146733833	Monomorphic
	ESN	rs56276625	Monomorphic
	ESN	rs115388350	1	1.16538	0.280352	ns
	ESN	rs138955486	Monomorphic
	ESN	rs75396876	1	0.0966797	0.755851	ns
	ESN	rs62434527	Monomorphic
	ESN	rs141540350	Monomorphic
	ESN	rs191231158	Monomorphic
	ESN	rs143254906	Monomorphic
	ESN	rs75257662	Monomorphic
	ESN	rs143359610	Monomorphic
	ESN	rs34536564	1	0.00989596	0.920758	ns
	ESN	rs148440875	Monomorphic
	ESN	rs75061358	Monomorphic
	ESN	rs723527	1	1.15201	0.283129	ns
	ESN	rs11979158	1	3.31637	0.0685931	ns
	ESN	rs184020470	Monomorphic
	ESN	rs73137358	Monomorphic
	ESN	rs77623147	1	0.22449	0.63564	ns
	ESN	rs111256098	Monomorphic
	ESN	rs17150696	1	1.15201	0.283129	ns
	ESN	rs187498847	Monomorphic
	ESN	rs111249924	Monomorphic
	ESN	rs75851322	Monomorphic
	ESN	rs17244307	Monomorphic
	ESN	rs73235098	Monomorphic
	ESN	rs149301239	Monomorphic
	ESN	rs10230856	1	0.277545	0.598315	ns
	ESN	rs34543075	Monomorphic
	ESN	rs140494983	Monomorphic
	ESN	rs116953335	Monomorphic
	ESN	rs145829990	Monomorphic
	ESN	rs192246627	Monomorphic
	ESN	rs145869735	Monomorphic
	ESN	rs74459093	Monomorphic
	ESN	rs28849673	1	0.488853	0.484439	ns
	ESN	rs116899071	Monomorphic
	ESN	rs35786058	Monomorphic
	ESN	rs58569063	1	0.881976	0.347661	ns
	ESN	rs112560566	Monomorphic
	ESN	rs35753136	Monomorphic
	ESN	rs140701429	1	23.7399	1.10272e-06	***
	ESN	rs79255317	1	0.00255095	0.959718	ns
	ESN	rs73658220	1	0.0103082	0.91913	ns
	ESN	rs1729133	1	0.0488889	0.825008	ns
	ESN	rs2252719	1	0.573133	0.449017	ns
	ESN	rs148840588	Monomorphic
	ESN	rs144139535	Monomorphic
	ESN	rs75005457	Monomorphic
	ESN	rs112421171	Monomorphic
	ESN	rs111326181	Monomorphic
	ESN	rs78966271	Monomorphic
	ESN	rs74437820	Monomorphic
	ESN	rs6990279	1	1.73388	0.187917	ns
	ESN	rs78052195	Monomorphic
	ESN	rs2953527	Monomorphic
	ESN	rs4300049	1	0.0102186	0.919481	ns
	ESN	rs74398127	Monomorphic
	ESN	rs146968169	Monomorphic
	ESN	rs142132110	Monomorphic
	ESN	rs137951248	Monomorphic
	ESN	rs55705857	Monomorphic
	ESN	rs77177269	Monomorphic
	ESN	rs149062095	Monomorphic
	ESN	rs75601886	Monomorphic
	ESN	rs138217259	Monomorphic
	ESN	rs141864270	Monomorphic
	ESN	rs113758007	Monomorphic
	ESN	rs149551942	Monomorphic
	ESN	rs564398	Monomorphic
	ESN	rs634537	Monomorphic
	ESN	rs12380579	Monomorphic
	ESN	rs117245768	1	0.175512	0.675258	ns
	ESN	rs193187482	Monomorphic
	ESN	rs536452290	Monomorphic
	ESN	rs7868459	1	0.000124984	0.99108	ns
	ESN	rs74449676	1	0.713155	0.398398	ns
	ESN	rs12376077	Monomorphic
	ESN	rs2975924	Monomorphic
	ESN	rs117531342	Monomorphic
	ESN	rs137961487	1	0.00255095	0.959718	ns
	ESN	rs141881599	Monomorphic
	ESN	rs546569239	Monomorphic
	ESN	rs118062537	Monomorphic
	ESN	rs149556600	Monomorphic
	ESN	rs184702616	Monomorphic
	ESN	rs10990845	1	0.873325	0.350036	ns
	ESN	rs77706512	Monomorphic
	ESN	rs114529545	1	0.119715	0.729344	ns
	ESN	rs117537112	Monomorphic
	ESN	rs17444853	Monomorphic
	ESN	rs117920810	Monomorphic
	ESN	rs117144308	Monomorphic
	ESN	rs118129702	Monomorphic
	ESN	rs79909403	Monomorphic
	ESN	rs140858343	Monomorphic
	ESN	rs191170683	Monomorphic
	ESN	rs12345442	1	0.277545	0.598315	ns
	ESN	rs140901102	Monomorphic
	ESN	rs72768745	Monomorphic
	ESN	rs190441790	Monomorphic
	ESN	rs72776027	Monomorphic
	ESN	rs143774733	Monomorphic
	ESN	rs3780983	1	0.0664447	0.796585	ns
	ESN	rs45571136	Monomorphic
	ESN	rs10826816	1	0.165799	0.683872	ns
	ESN	rs80059635	1	0.128961	0.719512	ns
	ESN	rs6479694	1	0.183933	0.668015	ns
	ESN	rs80080127	Monomorphic
	ESN	rs117997295	Monomorphic
	ESN	rs78036371	Monomorphic
	ESN	rs150570675	Monomorphic
	ESN	rs146024878	Monomorphic
	ESN	rs144359450	Monomorphic
	ESN	rs72827576	Monomorphic
	ESN	rs114830825	1	0.132973	0.715369	ns
	ESN	rs77354255	Monomorphic
	ESN	rs76084743	Monomorphic
	ESN	rs11813871	1	0.228828	0.632394	ns
	ESN	rs79737742	Monomorphic
	ESN	rs72825061	Monomorphic
	ESN	rs74157061	1	0.323265	0.569652	ns
	ESN	rs73364738	1	0.18884	0.663883	ns
	ESN	rs181469246	Monomorphic
	ESN	rs191227156	Monomorphic
	ESN	rs999733	Monomorphic
	ESN	rs117552342	Monomorphic
	ESN	rs117609579	Monomorphic
	ESN	rs533502319	Monomorphic
	ESN	rs78272063	Monomorphic
	ESN	rs80334578	Monomorphic
	ESN	rs61870246	Monomorphic
	ESN	rs191879513	Monomorphic
	ESN	rs1805002	1	0.280104	0.596633	ns
	ESN	rs78181021	Monomorphic
	ESN	rs150439061	Monomorphic
	ESN	rs139606865	Monomorphic
	ESN	rs12421375	1	4.85051	0.0276379	*
	ESN	rs148674037	Monomorphic
	ESN	rs7926502	1	0.421883	0.515999	ns
	ESN	rs117607989	Monomorphic
	ESN	rs12291824	1	0.62642	0.428671	ns
	ESN	rs188105734	Monomorphic
	ESN	rs144027845	Monomorphic
	ESN	rs118081248	Monomorphic
	ESN	rs147295934	Monomorphic
	ESN	rs11233250	1	0.0420874	0.837453	ns
	ESN	rs117391968	Monomorphic
	ESN	rs186370342	1	0.0103082	0.91913	ns
	ESN	rs561611917	Monomorphic
	ESN	rs570165514	Monomorphic
	ESN	rs192501830	Monomorphic
	ESN	rs186110847	Monomorphic
	ESN	rs12281401	1	13.4132	0.000249863	***
	ESN	rs55643163	Monomorphic
	ESN	rs185553959	Monomorphic
	ESN	rs12787909	Monomorphic
	ESN	rs138094362	Monomorphic
	ESN	rs117113806	1	0.342561	0.558355	ns
	ESN	rs77095043	Monomorphic
	ESN	rs117353833	Monomorphic
	ESN	rs12811146	1	0.0420874	0.837453	ns
	ESN	rs150844644	Monomorphic
	ESN	rs184523096	Monomorphic
	ESN	rs180805094	Monomorphic
	ESN	rs149722701	Monomorphic
	ESN	rs115826149	1	0.0420874	0.837453	ns
	ESN	rs150627542	Monomorphic
	ESN	rs117487814	Monomorphic
	ESN	rs148593079	Monomorphic
	ESN	rs111647128	Monomorphic
	ESN	rs193232190	Monomorphic
	ESN	rs75602075	Monomorphic
	ESN	rs77736282	Monomorphic
	ESN	rs142587589	Monomorphic
	ESN	rs188272849	Monomorphic
	ESN	rs189505696	Monomorphic
	ESN	rs181651409	Monomorphic
	ESN	rs11175890	1	0.0891713	0.765233	ns
	ESN	rs147723376	Monomorphic
	ESN	rs146588288	Monomorphic
	ESN	rs547782875	Monomorphic
	ESN	rs140005611	Monomorphic
	ESN	rs193023908	Monomorphic
	ESN	rs73157790	Monomorphic
	ESN	rs184833898	Monomorphic
	ESN	rs186984001	Monomorphic
	ESN	rs181429443	Monomorphic
	ESN	rs114260891	1	0.22449	0.63564	ns
	ESN	rs140862300	Monomorphic
	ESN	rs78538369	Monomorphic
	ESN	rs3851634	1	0.132973	0.715369	ns
	ESN	rs116932532	Monomorphic
	ESN	rs112647489	Monomorphic
	ESN	rs144043649	Monomorphic
	ESN	rs116860519	Monomorphic
	ESN	rs9315452	1	0.0966797	0.755851	ns
	ESN	rs117079888	Monomorphic
	ESN	rs192499123	Monomorphic
	ESN	rs140230473	Monomorphic
	ESN	rs149883126	Monomorphic
	ESN	rs141767381	Monomorphic
	ESN	rs190965511	Monomorphic
	ESN	rs112867299	Monomorphic
	ESN	rs137975210	1	0.0966797	0.755851	ns
	ESN	rs140509912	Monomorphic
	ESN	rs147394559	Monomorphic
	ESN	rs77419321	Monomorphic
	ESN	rs77653793	Monomorphic
	ESN	rs2183428	Monomorphic
	ESN	rs570953989	Monomorphic
	ESN	rs145404341	Monomorphic
	ESN	rs149796567	Monomorphic
	ESN	rs144770991	Monomorphic
	ESN	rs187837723	Monomorphic
	ESN	rs193179793	Monomorphic
	ESN	rs189341148	Monomorphic
	ESN	rs78109720	Monomorphic
	ESN	rs375145986	Monomorphic
	ESN	rs7154578	1	0.0420874	0.837453	ns
	ESN	rs150497864	Monomorphic
	ESN	rs146692708	Monomorphic
	ESN	rs117307229	Monomorphic
	ESN	rs116868835	Monomorphic
	ESN	rs142883567	Monomorphic
	ESN	rs118034998	Monomorphic
	ESN	rs117209097	Monomorphic
	ESN	rs7155701	1	0.277545	0.598315	ns
	ESN	rs143875639	Monomorphic
	ESN	rs143674775	Monomorphic
	ESN	rs12323459	1	0.204979	0.650732	ns
	ESN	rs117832890	Monomorphic
	ESN	rs373858356	Monomorphic
	ESN	rs112802297	Monomorphic
	ESN	rs140589476	Monomorphic
	ESN	rs75520792	Monomorphic
	ESN	rs77860969	1	0.280104	0.596633	ns
	ESN	rs117955192	Monomorphic
	ESN	rs76545353	Monomorphic
	ESN	rs72727805	Monomorphic
	ESN	rs182477181	Monomorphic
	ESN	rs72695474	1	0.0420874	0.837453	ns
	ESN	rs183540549	Monomorphic
	ESN	rs17124582	Monomorphic
	ESN	rs17773901	Monomorphic
	ESN	rs17732602	1	1.24984	0.263583	ns
	ESN	rs143899146	1	0.175512	0.675258	ns
	ESN	rs118188774	Monomorphic
	ESN	rs191583081	Monomorphic
	ESN	rs370105469	Monomorphic
	ESN	rs144378268	Monomorphic
	ESN	rs72731219	Monomorphic
	ESN	rs35151883	1	0.132973	0.715369	ns
	ESN	rs150271229	Monomorphic
	ESN	rs145029933	Monomorphic
	ESN	rs116849330	Monomorphic
	ESN	rs143625857	Monomorphic
	ESN	rs75701467	Monomorphic
	ESN	rs117833852	Monomorphic
	ESN	rs80083471	Monomorphic
	ESN	rs146875904	Monomorphic
	ESN	rs55705742	Monomorphic
	ESN	rs150388591	Monomorphic
	ESN	rs146431079	Monomorphic
	ESN	rs139212895	Monomorphic
	ESN	rs191636053	Monomorphic
	ESN	rs189911761	Monomorphic
	ESN	rs117149202	Monomorphic
	ESN	rs28452579	1	0.665144	0.41475	ns
	ESN	rs112444814	1	3.39506	0.0653919	ns
	ESN	rs8036106	1	0.241427	0.623178	ns
	ESN	rs75625056	Monomorphic
	ESN	rs2562152	1	0.175512	0.675258	ns
	ESN	rs3751667	1	0.483064	0.487038	ns
	ESN	rs72776879	Monomorphic
	ESN	rs192629773	Monomorphic
	ESN	rs78936767	Monomorphic
	ESN	rs17272585	1	0.023432	0.878339	ns
	ESN	rs10852606	1	0.0339506	0.853812	ns
	ESN	rs8053662	1	3.43841	0.063697	ns
	ESN	rs189847800	Monomorphic
	ESN	rs189518024	Monomorphic
	ESN	rs143858423	Monomorphic
	ESN	rs113752529	1	0.0103082	0.91913	ns
	ESN	rs117336193	Monomorphic
	ESN	rs573425250	Monomorphic
	ESN	rs72806076	1	0.342561	0.558355	ns
	ESN	rs8072388	1	0.115431	0.734043	ns
	ESN	rs116911183	Monomorphic
	ESN	rs62068249	1	1.58992	0.207337	ns
	ESN	rs115477444	1	0.108095	0.742323	ns
	ESN	rs74474046	Monomorphic
	ESN	rs78378222	Monomorphic
	ESN	rs35850753	Monomorphic
	ESN	rs114858010	1	1.82342	0.176907	ns
	ESN	rs74570571	Monomorphic
	ESN	rs2551801	1	0.023432	0.878339	ns
	ESN	rs116872986	Monomorphic
	ESN	rs41283421	Monomorphic
	ESN	rs118156685	Monomorphic
	ESN	rs191695598	Monomorphic
	ESN	rs193069209	Monomorphic
	ESN	rs74000618	1	0.0664447	0.796585	ns
	ESN	rs56217307	1	0.0041744	0.948485	ns
	ESN	rs77066658	1	1.20035	0.273252	ns
	ESN	rs76445346	1	0.22449	0.63564	ns
	ESN	rs148537820	Monomorphic
	ESN	rs187828189	Monomorphic
	ESN	rs117589347	Monomorphic
	ESN	rs190330880	Monomorphic
	ESN	rs150150195	Monomorphic
	ESN	rs143792647	Monomorphic
	ESN	rs17725969	Monomorphic
	ESN	rs117323000	Monomorphic
	ESN	rs78387405	Monomorphic
	ESN	rs140990868	Monomorphic
	ESN	rs151054641	Monomorphic
	ESN	rs111964430	Monomorphic
	ESN	rs12326299	1	1.26197	0.261279	ns
	ESN	rs10424055	1	0.00422914	0.948149	ns
	ESN	rs112663739	1	0.418275	0.517799	ns
	ESN	rs148978372	Monomorphic
	ESN	rs75565743	Monomorphic
	ESN	rs11569586	Monomorphic
	ESN	rs572752955	Monomorphic
	ESN	rs76312564	1	2.06556	0.15066	ns
	ESN	rs185501377	Monomorphic
	ESN	rs140027401	1	0.00255095	0.959718	ns
	ESN	rs144624209	Monomorphic
	ESN	rs148362484	Monomorphic
	ESN	rs147869779	Monomorphic
	ESN	rs140566679	Monomorphic
	ESN	rs8105118	1	0.216041	0.642073	ns
	ESN	rs192693810	Monomorphic
	ESN	rs187599478	Monomorphic
	ESN	rs113837429	1	0.62642	0.428671	ns
	ESN	rs11083453	1	0.81618	0.366299	ns
	ESN	rs12985851	Monomorphic
	ESN	rs143039986	Monomorphic
	ESN	rs112927380	Monomorphic
	ESN	rs6040316	1	0.0327273	0.856441	ns
	ESN	rs141849571	Monomorphic
	ESN	rs79932869	Monomorphic
	ESN	rs144450088	Monomorphic
	ESN	rs149612216	Monomorphic
	ESN	rs62200310	Monomorphic
	ESN	rs187322128	Monomorphic
	ESN	rs74397626	Monomorphic
	ESN	rs3865551	1	0.267161	0.605242	ns
	ESN	rs535502072	Monomorphic
	ESN	rs572255040	Monomorphic
	ESN	rs562567583	Monomorphic
	ESN	rs552228320	Monomorphic
	ESN	rs545272078	Monomorphic
	ESN	rs140164976	Monomorphic
	ESN	rs144909475	Monomorphic
	ESN	rs6093813	1	0.183933	0.668015	ns
	ESN	rs55915819	1	0.286794	0.592282	ns
[truncated: 15,502 more rows]
