# Supplementary material for: Major Ethnic Populations Are Significantly Differentiated at the Glioblastoma Multiforme Candidate Loci
Source: Int J Mol Sci. 2026 May 15;27(10):4424. doi: 10.3390/ijms27104424 (PMC13207569; doi:10.3390/ijms27104424)
Supplement: Supplementary file 1 [file ijms-27-04424-s001.zip › Table S5.xlsx]

## Sheet: Sheet1
Table S5. Parameters of genetic diversity of the ethnic subpopulations							Add a Column
Superpopulation	Population		I	Ho	He	F
AFR	ACB	Mean	0.07546	0.0427656	0.0427318	-0.00374036
		SE	0.00585739	0.00381857	0.00379594	0.00277104
	ASW	Mean	0.0787485	0.0445034	0.0436994	-0.0068748
		SE	0.00575086	0.00387977	0.00373953	0.00387677
	ESN	Mean	0.0672144	0.0405841	0.0403589	0.0028078
		SE	0.00606806	0.0040137	0.00393996	0.00423647
	GWD	Mean	0.0674416	0.039159	0.0401695	0.0187296
		SE	0.00601799	0.00385352	0.00390077	0.00327761
	LWK	Mean	0.0705432	0.0416198	0.0419966	0.00891873
		SE	0.00611505	0.00395617	0.00396085	0.00397278
	MSL	Mean	0.0677692	0.0402238	0.0404145	0.00485958
		SE	0.00602636	0.00389381	0.00389501	0.00407333
	YRI	Mean	0.066876	0.040738	0.0400931	-0.00921254
		SE	0.00603753	0.00398794	0.00391134	0.00395865
AMR	PUR	Mean	0.0863945	0.0423334	0.0427664	0.0123512
		SE	0.00474828	0.00310499	0.00307246	0.00461068
	CLM	Mean	0.0677843	0.0336221	0.0341692	-0.002207
		SE	0.00466162	0.00294704	0.00303293	0.00250342
	PEL	Mean	0.0763852	0.0371646	0.0381001	-0.00228216
		SE	0.00470447	0.00292155	0.00304713	0.00259794
	MXL	Mean	0.0942526	0.0475251	0.0473562	-0.00668571
		SE	0.00493293	0.00317832	0.00315384	0.00354114
EAS	CHS	Mean	0.0413334	0.0240996	0.0246807	0.0172121
		SE	0.00490978	0.00313522	0.00319518	0.00417323
	CDX	Mean	0.0405684	0.0229593	0.0237854	0.01334
		SE	0.00473912	0.00292486	0.00305405	0.00401533
	KHV	Mean	0.0417781	0.0250049	0.0250331	0.0039157
		SE	0.00493964	0.00322523	0.00320061	0.00327605
	CHB	Mean	0.0420471	0.024885	0.0252839	0.00317124
		SE	0.00497882	0.00316536	0.00322339	0.00348589
	JPT	Mean	0.0404141	0.0235741	0.0239898	0.0017704
		SE	0.00481472	0.00303719	0.00311288	0.00267203
EUR	CEU	Mean	0.108411	0.0529965	0.0529807	-0.00862548
		SE	0.00474637	0.00310778	0.00315258	0.00235298
	FIN	Mean	0.096803	0.0481787	0.0483585	-0.000599993
		SE	0.00496418	0.00326905	0.00325976	0.00329056
	GBR	Mean	0.105994	0.0522182	0.0520555	-0.0010808
		SE	0.00480549	0.00319062	0.00316713	0.00370904
	IBS	Mean	0.103032	0.0506034	0.0507477	-0.00379592
		SE	0.00482503	0.00314852	0.00317627	0.0025604
	TSI	Mean	0.101812	0.0497841	0.0501602	0.00432638
		SE	0.00480093	0.00311958	0.00313299	0.00368833
SAS	BEB	Mean	0.0722509	0.0387885	0.0387799	-0.00181567
		SE	0.00529065	0.00349954	0.0034347	0.00330245
	GIH	Mean	0.0770222	0.0412441	0.0414791	0.00248761
		SE	0.00544549	0.00358438	0.0035561	0.00314019
	ITU	Mean	0.0741698	0.0396527	0.0400025	0.00705151
		SE	0.00536739	0.00349651	0.00346373	0.00429902
	PJL	Mean	0.0821908	0.043168	0.0431676	0.000300644
		SE	0.00532318	0.00353143	0.00348924	0.00321358
	STU	Mean	0.0747944	0.0394488	0.0405847	0.0100041
		SE	0.0054547	0.00343454	0.00354812	0.00414088
I = Shannon's Information Index = -1* Sum (pi * Ln (pi))
Ho = Observed Heterozygosity = No. of Hets / N
He = Expected Heterozygosity = 1 - Sum pi^2
F = Fixation Index = (He - Ho) / He = 1 - (Ho / He)
