# Supplementary material for: Major Ethnic Populations Are Significantly Differentiated at the Glioblastoma Multiforme Candidate Loci
Source: Int J Mol Sci. 2026 May 15;27(10):4424. doi: 10.3390/ijms27104424 (PMC13207569; doi:10.3390/ijms27104424)
Supplement: Supplementary file 1 [file ijms-27-04424-s001.zip › Table S4.xlsx]

## Sheet: S4a
Table A3. Effect allele frequencies with graphs by population and locus. (a), superpopulations; (b), subpopulations
a
Allele Frequencies by Populations
Locus	Allele	AFR	AMR	EAS	EUR	SAS
rs3851634	2	0.08018	0.17435	0.1131	0.20974	0.26278
	4	0.91982	0.82565	0.8869	0.79026	0.73722
rs72709458	2	0.84115	0.83285	0.80952	0.79324	0.75767
	4	0.15885	0.16715	0.19048	0.20676	0.24233
rs75061358	3	0.00454	0.05764	0.0119	0.06958	0.02352
	4	0.99546	0.94236	0.9881	0.93042	0.97648
rs35850753	2	0.99924	0.99712	0.99603	0.98111	0.99796
	4	0.00076	0.00288	0.00397	0.01889	0.00204
rs6062302	2	0.97352	0.71326	0.44544	0.62823	0.75051
	4	0.02648	0.28674	0.55456	0.37177	0.24949
rs7732320	2	0.49924	0.84582	0.91865	0.90557	0.89468
	4	0.50076	0.15418	0.08135	0.09443	0.10532
rs11233250	2	0.96747	0.74207	0.80853	0.85388	0.75665
	4	0.03253	0.25793	0.19147	0.14612	0.24335
rs3751667	2	0.57262	0.73919	0.61706	0.72167	0.59611
	4	0.42738	0.26081	0.38294	0.27833	0.40389
rs10852606	2	0.54387	0.73487	0.67361	0.69384	0.70961
	4	0.45613	0.26513	0.32639	0.30616	0.29039
rs10069690	2	0.33812	0.77954	0.79167	0.75547	0.73722
	4	0.66188	0.22046	0.20833	0.24453	0.26278
rs723527	1	0.26172	0.33429	0.16766	0.36779	0.41616
	3	0.73828	0.66571	0.83234	0.63221	0.58384
rs634537	3	0.01664	0.1902	0.19345	0.29225	0.29141
	4	0.98336	0.8098	0.80655	0.70775	0.70859
rs2297440	2	0.97428	0.71326	0.43849	0.62724	0.75358
	4	0.02572	0.28674	0.56151	0.37276	0.24642
rs55705857	1	0.99924	0.98415	0.9881	0.95924	0.97342
	3	0.00076	0.01585	0.0119	0.04076	0.02658
rs78378222	3	0	0	0.00099	0.01093	0.00102
	4	1	1	0.99901	0.98907	0.99898
rs2235573	1	0.41452	0.45245	0.4623	0.49205	0.36503
	3	0.58548	0.54755	0.5377	0.50795	0.63497
rs2562152	1	0.78593	0.26801	0.33234	0.21968	0.28221
	4	0.21407	0.73199	0.66766	0.78032	0.71779
rs11979158	1	0.67549	0.8415	0.94742	0.89066	0.94172
	3	0.32451	0.1585	0.05258	0.10934	0.05828
Allele codes: A - 1, C - 2, G - 3, T - 4
Risk alleles are red

## Sheet: S4b
Table S4. Effect allele frequencies with graphs by population and locus. (a), superpopulations; (b), subpopulations
b
Allele Frequencies by Populations For Graph By Locus
Locus	Allele	ACB	ASW	ESN	GWD	LWK	MSL	YRI	PUR	CLM	PEL	MXL	CHS	CDX	KHV	CHB	JPT	CEU	FIN	GBR	IBS	TSI	BEB	GIH	ITU	PJL	STU
rs3851634	2	0.08854	0.10656	0.03535	0.06637	0.10606	0.07059	0.09722	0.18269	0.12234	0.19412	0.21094	0.14762	0.0914	0.23232	0.04854	0.04808	0.0404	0.09596	0.2967	0.26636	0.34112	0.2907	0.32039	0.23039	0.32292	0.15686
	4	0.91146	0.89344	0.96465	0.93363	0.89394	0.92941	0.90278	0.81731	0.87766	0.80588	0.78906	0.85238	0.9086	0.76768	0.95146	0.95192	0.9596	0.90404	0.7033	0.73364	0.65888	0.7093	0.67961	0.76961	0.67708	0.84314
Locus	Allele	ACB	ASW	ESN	GWD	LWK	MSL	YRI	PUR	CLM	PEL	MXL	CHS	CDX	KHV	CHB	JPT	CEU	FIN	GBR	IBS	TSI	BEB	GIH	ITU	PJL	STU
rs72709458	2	0.875	0.80328	0.85354	0.84513	0.79293	0.83529	0.86574	0.79327	0.8883	0.86471	0.77344	0.74762	0.83871	0.78788	0.83981	0.83654	0.80303	0.83333	0.78571	0.81308	0.73364	0.74419	0.71359	0.80882	0.77604	0.7451
	4	0.125	0.19672	0.14646	0.15487	0.20707	0.16471	0.13426	0.20673	0.1117	0.13529	0.22656	0.25238	0.16129	0.21212	0.16019	0.16346	0.19697	0.16667	0.21429	0.18692	0.26636	0.25581	0.28641	0.19118	0.22396	0.2549
Locus	Allele	ACB	ASW	ESN	GWD	LWK	MSL	YRI	PUR	CLM	PEL	MXL	CHS	CDX	KHV	CHB	JPT	CEU	FIN	GBR	IBS	TSI	BEB	GIH	ITU	PJL	STU
rs75061358	3	0.02083	0.01639	0	0	0	0	0	0.07692	0.04787	0.04118	0.0625	0.00476	0.02151	0.03535	0	0	0	0.04545	0.13187	0.09813	0.07477	0.11628	0.00485	0.0049	0.00521	0
	4	0.97917	0.98361	1	1	1	1	1	0.92308	0.95213	0.95882	0.9375	0.99524	0.97849	0.96465	1	1	1	0.95455	0.86813	0.90187	0.92523	0.88372	0.99515	0.9951	0.99479	1
Locus	Allele	ACB	ASW	ESN	GWD	LWK	MSL	YRI	PUR	CLM	PEL	MXL	CHS	CDX	KHV	CHB	JPT	CEU	FIN	GBR	IBS	TSI	BEB	GIH	ITU	PJL	STU
rs35850753	2	1	0.9918	1	1	1	1	1	1	1	0.99412	0.99219	1	0.99462	0.98485	1	1	1	0.98485	0.93407	0.99065	0.99065	0.98837	1	1	1	1
	4	0	0.0082	0	0	0	0	0	0	0	0.00588	0.00781	0	0.00538	0.01515	0	0	0	0.01515	0.06593	0.00935	0.00935	0.01163	0	0	0	0
Locus	Allele	ACB	ASW	ESN	GWD	LWK	MSL	YRI	PUR	CLM	PEL	MXL	CHS	CDX	KHV	CHB	JPT	CEU	FIN	GBR	IBS	TSI	BEB	GIH	ITU	PJL	STU
rs6062302	2	0.95833	0.90984	0.99495	0.98673	0.9798	0.96471	0.99074	0.75	0.64362	0.66471	0.82031	0.60476	0.40323	0.65657	0.2767	0.28846	0.30303	0.40404	0.78022	0.76636	0.86916	0.78488	0.82039	0.7598	0.69271	0.69608
	4	0.04167	0.09016	0.00505	0.01327	0.0202	0.03529	0.00926	0.25	0.35638	0.33529	0.17969	0.39524	0.59677	0.34343	0.7233	0.71154	0.69697	0.59596	0.21978	0.23364	0.13084	0.21512	0.17961	0.2402	0.30729	0.30392
Locus	Allele	ACB	ASW	ESN	GWD	LWK	MSL	YRI	PUR	CLM	PEL	MXL	CHS	CDX	KHV	CHB	JPT	CEU	FIN	GBR	IBS	TSI	BEB	GIH	ITU	PJL	STU
rs7732320	2	0.5	0.57377	0.51515	0.45575	0.5202	0.50588	0.46296	0.82212	0.85106	0.85882	0.85938	0.93333	0.94086	0.89394	0.91748	0.90865	0.94949	0.94444	0.90659	0.87383	0.85981	0.90116	0.8932	0.86765	0.89583	0.91667
	4	0.5	0.42623	0.48485	0.54425	0.4798	0.49412	0.53704	0.17788	0.14894	0.14118	0.14063	0.06667	0.05914	0.10606	0.08252	0.09135	0.05051	0.05556	0.09341	0.12617	0.14019	0.09884	0.1068	0.13235	0.10417	0.08333
Locus	Allele	ACB	ASW	ESN	GWD	LWK	MSL	YRI	PUR	CLM	PEL	MXL	CHS	CDX	KHV	CHB	JPT	CEU	FIN	GBR	IBS	TSI	BEB	GIH	ITU	PJL	STU
rs11233250	2	0.95833	0.93443	0.9798	0.97345	0.95455	0.96471	0.99074	0.82212	0.64362	0.70588	0.80469	0.72857	0.82796	0.86364	0.81068	0.81731	0.84343	0.81313	0.84615	0.88785	0.87383	0.84302	0.79126	0.76471	0.72396	0.67157
	4	0.04167	0.06557	0.0202	0.02655	0.04545	0.03529	0.00926	0.17788	0.35638	0.29412	0.19531	0.27143	0.17204	0.13636	0.18932	0.18269	0.15657	0.18687	0.15385	0.11215	0.12617	0.15698	0.20874	0.23529	0.27604	0.32843
Locus	Allele	ACB	ASW	ESN	GWD	LWK	MSL	YRI	PUR	CLM	PEL	MXL	CHS	CDX	KHV	CHB	JPT	CEU	FIN	GBR	IBS	TSI	BEB	GIH	ITU	PJL	STU
rs3751667	2	0.57813	0.56557	0.51515	0.56637	0.5404	0.69412	0.56481	0.73558	0.73936	0.72353	0.76563	0.55238	0.60753	0.75253	0.6068	0.57212	0.63636	0.58586	0.81868	0.78972	0.7757	0.78488	0.6068	0.53431	0.55729	0.52451
	4	0.42188	0.43443	0.48485	0.43363	0.4596	0.30588	0.43519	0.26442	0.26064	0.27647	0.23438	0.44762	0.39247	0.24747	0.3932	0.42788	0.36364	0.41414	0.18132	0.21028	0.2243	0.21512	0.3932	0.46569	0.44271	0.47549
Locus	Allele	ACB	ASW	ESN	GWD	LWK	MSL	YRI	PUR	CLM	PEL	MXL	CHS	CDX	KHV	CHB	JPT	CEU	FIN	GBR	IBS	TSI	BEB	GIH	ITU	PJL	STU
rs10852606	2	0.55729	0.57377	0.54545	0.5885	0.50505	0.52353	0.51852	0.75962	0.7766	0.72353	0.64844	0.7381	0.68817	0.69192	0.62621	0.625	0.56566	0.70202	0.8022	0.72897	0.67757	0.65116	0.70874	0.71078	0.70833	0.7598
	4	0.44271	0.42623	0.45455	0.4115	0.49495	0.47647	0.48148	0.24038	0.2234	0.27647	0.35156	0.2619	0.31183	0.30808	0.37379	0.375	0.43434	0.29798	0.1978	0.27103	0.32243	0.34884	0.29126	0.28922	0.29167	0.2402
Locus	Allele	ACB	ASW	ESN	GWD	LWK	MSL	YRI	PUR	CLM	PEL	MXL	CHS	CDX	KHV	CHB	JPT	CEU	FIN	GBR	IBS	TSI	BEB	GIH	ITU	PJL	STU
rs10069690	2	0.35417	0.47541	0.33333	0.31858	0.34848	0.21176	0.36111	0.76442	0.81915	0.83529	0.67188	0.7381	0.8172	0.72222	0.83981	0.84135	0.81313	0.80303	0.69231	0.76168	0.70561	0.77326	0.66019	0.79412	0.75	0.71569
	4	0.64583	0.52459	0.66667	0.68142	0.65152	0.78824	0.63889	0.23558	0.18085	0.16471	0.32813	0.2619	0.1828	0.27778	0.16019	0.15865	0.18687	0.19697	0.30769	0.23832	0.29439	0.22674	0.33981	0.20588	0.25	0.28431
Locus	Allele	ACB	ASW	ESN	GWD	LWK	MSL	YRI	PUR	CLM	PEL	MXL	CHS	CDX	KHV	CHB	JPT	CEU	FIN	GBR	IBS	TSI	BEB	GIH	ITU	PJL	STU
rs723527	1	0.33333	0.2459	0.26768	0.19912	0.24242	0.22353	0.31481	0.44712	0.24468	0.27647	0.35938	0.23333	0.13978	0.40909	0.02427	0.03846	0.01515	0.10606	0.46703	0.56542	0.65421	0.65116	0.36893	0.33333	0.44792	0.31863
	3	0.66667	0.7541	0.73232	0.80088	0.75758	0.77647	0.68519	0.55288	0.75532	0.72353	0.64063	0.76667	0.86022	0.59091	0.97573	0.96154	0.98485	0.89394	0.53297	0.43458	0.34579	0.34884	0.63107	0.66667	0.55208	0.68137
Locus	Allele	ACB	ASW	ESN	GWD	LWK	MSL	YRI	PUR	CLM	PEL	MXL	CHS	CDX	KHV	CHB	JPT	CEU	FIN	GBR	IBS	TSI	BEB	GIH	ITU	PJL	STU
rs634537	3	0.06771	0.03279	0	0.00885	0.01515	0	0	0.22596	0.09043	0.17647	0.29688	0.24286	0.1828	0.37879	0.05825	0.11058	0.09596	0.12626	0.48352	0.38785	0.36916	0.36628	0.34466	0.20098	0.27083	0.28431
	4	0.93229	0.96721	1	0.99115	0.98485	1	1	0.77404	0.90957	0.82353	0.70313	0.75714	0.8172	0.62121	0.94175	0.88942	0.90404	0.87374	0.51648	0.61215	0.63084	0.63372	0.65534	0.79902	0.72917	0.71569
Locus	Allele	ACB	ASW	ESN	GWD	LWK	MSL	YRI	PUR	CLM	PEL	MXL	CHS	CDX	KHV	CHB	JPT	CEU	FIN	GBR	IBS	TSI	BEB	GIH	ITU	PJL	STU
rs2297440	2	0.95833	0.90984	0.99495	0.98673	0.9798	0.97059	0.99074	0.75	0.64894	0.65882	0.82031	0.60476	0.39247	0.65657	0.27184	0.26923	0.29293	0.39899	0.78022	0.76636	0.8785	0.78488	0.82524	0.76471	0.69792	0.69608
	4	0.04167	0.09016	0.00505	0.01327	0.0202	0.02941	0.00926	0.25	0.35106	0.34118	0.17969	0.39524	0.60753	0.34343	0.72816	0.73077	0.70707	0.60101	0.21978	0.23364	0.1215	0.21512	0.17476	0.23529	0.30208	0.30392
Locus	Allele	ACB	ASW	ESN	GWD	LWK	MSL	YRI	PUR	CLM	PEL	MXL	CHS	CDX	KHV	CHB	JPT	CEU	FIN	GBR	IBS	TSI	BEB	GIH	ITU	PJL	STU
rs55705857	1	1	0.9918	1	1	1	1	1	0.97115	0.99468	0.98824	0.98438	0.98095	0.98387	0.97475	1	1	1	0.98485	0.88462	0.9486	0.97196	0.95349	0.97087	0.9902	0.95833	0.9902
	3	0	0.0082	0	0	0	0	0	0.02885	0.00532	0.01176	0.01563	0.01905	0.01613	0.02525	0	0	0	0.01515	0.11538	0.0514	0.02804	0.04651	0.02913	0.0098	0.04167	0.0098
Locus	Allele	ACB	ASW	ESN	GWD	LWK	MSL	YRI	PUR	CLM	PEL	MXL	CHS	CDX	KHV	CHB	JPT	CEU	FIN	GBR	IBS	TSI	BEB	GIH	ITU	PJL	STU
rs78378222	3	0	0	0	0	0	0	0	0	0	0	0	0	0	0.00505	0	0	0	0.01515	0.03297	0.00467	0.00467	0.00581	0	0	0	0
	4	1	1	1	1	1	1	1	1	1	1	1	1	1	0.99495	1	1	1	0.98485	0.96703	0.99533	0.99533	0.99419	1	1	1	1
Locus	Allele	ACB	ASW	ESN	GWD	LWK	MSL	YRI	PUR	CLM	PEL	MXL	CHS	CDX	KHV	CHB	JPT	CEU	FIN	GBR	IBS	TSI	BEB	GIH	ITU	PJL	STU
rs2235573	1	0.40104	0.39344	0.44949	0.40265	0.40909	0.45294	0.39352	0.38462	0.4734	0.50588	0.46094	0.40476	0.42473	0.4899	0.53398	0.45673	0.4697	0.50505	0.53846	0.47664	0.47664	0.49419	0.30097	0.32353	0.40625	0.32353
	3	0.59896	0.60656	0.55051	0.59735	0.59091	0.54706	0.60648	0.61538	0.5266	0.49412	0.53906	0.59524	0.57527	0.5101	0.46602	0.54327	0.5303	0.49495	0.46154	0.52336	0.52336	0.50581	0.69903	0.67647	0.59375	0.67647
Locus	Allele	ACB	ASW	ESN	GWD	LWK	MSL	YRI	PUR	CLM	PEL	MXL	CHS	CDX	KHV	CHB	JPT	CEU	FIN	GBR	IBS	TSI	BEB	GIH	ITU	PJL	STU
rs2562152	1	0.76563	0.63115	0.80808	0.77434	0.78283	0.84706	0.83796	0.24038	0.29255	0.24706	0.30469	0.34286	0.34409	0.16162	0.39806	0.40865	0.34343	0.27778	0.18132	0.14486	0.15888	0.12209	0.31068	0.35784	0.22917	0.36275
	4	0.23438	0.36885	0.19192	0.22566	0.21717	0.15294	0.16204	0.75962	0.70745	0.75294	0.69531	0.65714	0.65591	0.83838	0.60194	0.59135	0.65657	0.72222	0.81868	0.85514	0.84112	0.87791	0.68932	0.64216	0.77083	0.63725
Locus	Allele	ACB	ASW	ESN	GWD	LWK	MSL	YRI	PUR	CLM	PEL	MXL	CHS	CDX	KHV	CHB	JPT	CEU	FIN	GBR	IBS	TSI	BEB	GIH	ITU	PJL	STU
rs11979158	1	0.67188	0.71311	0.70202	0.61947	0.74242	0.66471	0.63889	0.84615	0.85106	0.80588	0.86719	0.95238	0.95699	0.82828	0.99515	1	1	0.98485	0.80769	0.78037	0.88318	0.88953	0.96117	0.95588	0.9375	0.95588
	3	0.32813	0.28689	0.29798	0.38053	0.25758	0.33529	0.36111	0.15385	0.14894	0.19412	0.13281	0.04762	0.04301	0.17172	0.00485	0	0	0.01515	0.19231	0.21963	0.11682	0.11047	0.03883	0.04412	0.0625	0.04412
Allele codes: A - 1, C - 2, G - 3, T - 4
Risk alleles are red
