# Supplementary material for: Major Ethnic Populations Are Significantly Differentiated at the Glioblastoma Multiforme Candidate Loci
Source: Int J Mol Sci. 2026 May 15;27(10):4424. doi: 10.3390/ijms27104424 (PMC13207569; doi:10.3390/ijms27104424)
Supplement: Supplementary file 1 [file ijms-27-04424-s001.zip › Table S1.xlsx]

## Sheet: loci
Table S1. A list of loci analyzed.
SNPS	PUBMEDID	FIRST AUTHOR	JOURNAL	LINK	REGION	CHR_POS	REPORTED GENE(S)	MAPPED_GENE	UPSTREAM_GENE_ID	DOWNSTREAM_GENE_ID	SNP_GENE_IDS	UPSTREAM_GENE_DISTANCE	DOWNSTREAM_GENE_DISTANCE	STRONGEST SNP-RISK ALLELE	CONTEXT	RISK ALLELE FREQUENCY	P-VALUE	PVALUE_MLOG	OR or BETA	95% CI (TEXT)	STUDY ACCESSION
rs7732320	22472174	Xiao Y	Clin Cancer Res	www.ncbi.nlm.nih.gov/pubmed/22472174	5q14.1	81423306	SSBP2	SSBP2			ENSG00000145687			rs7732320-T	intron_variant	0.11	1e-06	6	1.64	[1.34-2.00]	GCST001470
rs112726141	36810956	Foss-Skiftesvik J	Neuro Oncol	www.ncbi.nlm.nih.gov/pubmed/36810956	2q14.3	124994356		RNU6-259P - LINC01941	ENSG00000206726	ENSG00000226813		5031	1115405	rs112726141-?	intron_variant	NR	7e-06	5.1549	8.1523	[3.260889464-20.38093694]	GCST90296481
rs112867299	36810956	Foss-Skiftesvik J	Neuro Oncol	www.ncbi.nlm.nih.gov/pubmed/36810956	13q14.2	48851558		PSME2P2 - FNDC3A	ENSG00000225131	ENSG00000102531		79731	124354	rs112867299-?	intergenic_variant	NR	8e-06	5.09691	13.6018	[4.328270329-42.7441353]	GCST90296481
rs112888519	36810956	Foss-Skiftesvik J	Neuro Oncol	www.ncbi.nlm.nih.gov/pubmed/36810956	5q12.3	64889680		CWC27			ENSG00000153015			rs112888519-?	intron_variant	NR	5e-07	6.30103	18.707	[5.95517149-58.76462158]	GCST90296481
rs112964125	36810956	Foss-Skiftesvik J	Neuro Oncol	www.ncbi.nlm.nih.gov/pubmed/36810956	5q34	167548263		TENM2			ENSG00000145934			rs112964125-?	intron_variant	NR	3e-07	6.52288	19.0221	[6.131895996-59.00935555]	GCST90296481
rs113336870	36810956	Foss-Skiftesvik J	Neuro Oncol	www.ncbi.nlm.nih.gov/pubmed/36810956	1p34.3	37747835		EPHA10			ENSG00000183317			rs113336870-?	intron_variant	NR	8e-06	5.09691	3.65355	[2.070296844-6.447600203]	GCST90296481
rs113685483	36810956	Foss-Skiftesvik J	Neuro Oncol	www.ncbi.nlm.nih.gov/pubmed/36810956	6p25.3	1703268		GMDS			ENSG00000112699			rs113685483-?	intron_variant	NR	1e-05	5	6.67788	[2.881053425-15.47837673]	GCST90296481
rs113758007	36810956	Foss-Skiftesvik J	Neuro Oncol	www.ncbi.nlm.nih.gov/pubmed/36810956	9p21.3	20978575		FOCAD			ENSG00000188352			rs113758007-?	intron_variant	NR	3e-06	5.52288	16.294	[5.069428047-52.3719949]	GCST90296481
rs115477444	36810956	Foss-Skiftesvik J	Neuro Oncol	www.ncbi.nlm.nih.gov/pubmed/36810956	17p13.2	3888681		CAMKK1			ENSG00000004660			rs115477444-?	intron_variant	NR	5e-06	5.30103	6.18112	[2.832126945-13.49031472]	GCST90296481
rs115673444	36810956	Foss-Skiftesvik J	Neuro Oncol	www.ncbi.nlm.nih.gov/pubmed/36810956	2p14	64633297		SERTAD2			ENSG00000179833			rs115673444-?	3_prime_UTR_variant	NR	6e-06	5.22185	9.86211	[3.666699725-26.52553887]	GCST90296481
rs11569586	36810956	Foss-Skiftesvik J	Neuro Oncol	www.ncbi.nlm.nih.gov/pubmed/36810956	19p13.3	6677148		TNFSF14 - C3	ENSG00000125735	ENSG00000125730		6527	556	rs11569586-?	intergenic_variant	NR	6e-06	5.22185	5.94648	[2.741759863-12.89706802]	GCST90296481
rs115800801	36810956	Foss-Skiftesvik J	Neuro Oncol	www.ncbi.nlm.nih.gov/pubmed/36810956	5q14.1	80657969		MSH3			ENSG00000113318			rs115800801-?	intron_variant	NR	5e-07	6.30103	15.2107	[5.25659774-44.01436245]	GCST90296481
rs114135050	36810956	Foss-Skiftesvik J	Neuro Oncol	www.ncbi.nlm.nih.gov/pubmed/36810956	2p24.1	23012788		RN7SKP27 - LINC02923	ENSG00000222616	ENSG00000235497		150904	361938	rs114135050-?	intergenic_variant	NR	2e-07	6.69897	6.42823	[3.206859149-12.88556896]	GCST90296481
rs114168184	36810956	Foss-Skiftesvik J	Neuro Oncol	www.ncbi.nlm.nih.gov/pubmed/36810956	1p35.1	34214886		C1orf94			ENSG00000142698			rs114168184-?	intron_variant	NR	6e-06	5.22185	4.75787	[2.418172283-9.361335856]	GCST90296481
rs115989332	36810956	Foss-Skiftesvik J	Neuro Oncol	www.ncbi.nlm.nih.gov/pubmed/36810956	2p25.1	8027398		LINC00299			ENSG00000236790			rs115989332-?	intron_variant	NR	8e-06	5.09691	7.17929	[3.020637797-17.06333484]	GCST90296481
rs116019376	36810956	Foss-Skiftesvik J	Neuro Oncol	www.ncbi.nlm.nih.gov/pubmed/36810956	2q14.2	118493466		THORLNC - LINC01956	ENSG00000226856	ENSG00000258910		269448	273499	rs116019376-?	intergenic_variant	NR	3e-06	5.52288	22.6622	[6.138350145-83.66694691]	GCST90296481
rs114233838	36810956	Foss-Skiftesvik J	Neuro Oncol	www.ncbi.nlm.nih.gov/pubmed/36810956	2p16.3	52127084		NRXN1-DT			ENSG00000231918			rs114233838-?	intron_variant	NR	6e-07	6.22185	8.4867	[3.661438123-19.67097108]	GCST90296481
rs114260891	36810956	Foss-Skiftesvik J	Neuro Oncol	www.ncbi.nlm.nih.gov/pubmed/36810956	12q23.1	97261960		Y_RNA - LINC02409	ENSG00000251986	ENSG00000257920		282331	523	rs114260891-?	intergenic_variant	NR	8e-06	5.09691	12.6518	[4.155048081-38.52379106]	GCST90296481
rs114318326	36810956	Foss-Skiftesvik J	Neuro Oncol	www.ncbi.nlm.nih.gov/pubmed/36810956	5q34	162788312		ARL2BPP5 - MRPL57P6	ENSG00000254351	ENSG00000249449		25999	250979	rs114318326-?	intron_variant	NR	2e-06	5.69897	18.6529	[5.524716865-62.97690047]	GCST90296481
rs116566613	36810956	Foss-Skiftesvik J	Neuro Oncol	www.ncbi.nlm.nih.gov/pubmed/36810956	2q31.1	172341746		ITGA6			ENSG00000091409			rs116566613-?	intron_variant	NR	4e-07	6.39794	7.03502	[3.300084255-14.99702728]	GCST90296481
rs116684705	36810956	Foss-Skiftesvik J	Neuro Oncol	www.ncbi.nlm.nih.gov/pubmed/36810956	5q11.2	55123775		CDC20B			ENSG00000164287			rs116684705-?	intron_variant	NR	9e-06	5.04576	22.2914	[5.650861436-87.93448073]	GCST90296481
rs114844599	36810956	Foss-Skiftesvik J	Neuro Oncol	www.ncbi.nlm.nih.gov/pubmed/36810956	5q35.3	180511121		CNOT6			ENSG00000113300			rs114844599-?	intron_variant	NR	6e-06	5.22185	3.49174	[2.033251021-5.996428248]	GCST90296481
rs114858010	36810956	Foss-Skiftesvik J	Neuro Oncol	www.ncbi.nlm.nih.gov/pubmed/36810956	17p13.1	7790410		DNAH2			ENSG00000183914			rs114858010-?	intron_variant	NR	2e-06	5.69897	8.40141	[3.493513628-20.20423023]	GCST90296481
rs114978194	36810956	Foss-Skiftesvik J	Neuro Oncol	www.ncbi.nlm.nih.gov/pubmed/36810956	5p15.31	9178977		SEMA5A			ENSG00000112902			rs114978194-?	intron_variant	NR	8e-06	5.09691	13.6304	[4.339069829-42.81720467]	GCST90296481
rs115371317	36810956	Foss-Skiftesvik J	Neuro Oncol	www.ncbi.nlm.nih.gov/pubmed/36810956	4p16.1	8322356		LINC02517			ENSG00000249145			rs115371317-?	intron_variant	NR	1e-06	6	8.44944	[3.587946381-19.89801544]	GCST90296481
rs115408977	36810956	Foss-Skiftesvik J	Neuro Oncol	www.ncbi.nlm.nih.gov/pubmed/36810956	2q14.1	115631243		DPP10			ENSG00000175497			rs115408977-?	intron_variant	NR	2e-06	5.69897	17.1792	[5.34901269-55.1737888]	GCST90296481
rs115428224	36810956	Foss-Skiftesvik J	Neuro Oncol	www.ncbi.nlm.nih.gov/pubmed/36810956	2p25.1	11474895		E2F6 - GREB1	ENSG00000169016	ENSG00000196208		8718	7446	rs115428224-?	intergenic_variant	NR	4e-06	5.39794	2.30989	[1.61558319-3.302580062]	GCST90296481
rs117323000	36810956	Foss-Skiftesvik J	Neuro Oncol	www.ncbi.nlm.nih.gov/pubmed/36810956	18q22.1	66481708		PRPF19P1 - CDH19	ENSG00000264685	ENSG00000071991		412061	19375	rs117323000-?	intergenic_variant	NR	7e-06	5.1549	4.11237	[2.218421706-7.62325924]	GCST90296481
rs117336193	36810956	Foss-Skiftesvik J	Neuro Oncol	www.ncbi.nlm.nih.gov/pubmed/36810956	16q24.3	89200817		SLC22A31			ENSG00000259803			rs117336193-?	intron_variant	NR	2e-06	5.69897	5.61421	[2.74102517-11.49909113]	GCST90296481
rs117348925	36810956	Foss-Skiftesvik J	Neuro Oncol	www.ncbi.nlm.nih.gov/pubmed/36810956	6p21.1	41849839		USP49			ENSG00000164663			rs117348925-?	intron_variant	NR	2e-06	5.69897	5.01684	[2.588565859-9.723017377]	GCST90296481
rs115431060	36810956	Foss-Skiftesvik J	Neuro Oncol	www.ncbi.nlm.nih.gov/pubmed/36810956	2q31.1	173126114		MAP3K20			ENSG00000091436			rs115431060-?	intron_variant	NR	2e-08	7.69897	21.3532	[7.346147308-62.06759295]	GCST90296481
rs113837429	36810956	Foss-Skiftesvik J	Neuro Oncol	www.ncbi.nlm.nih.gov/pubmed/36810956	19q13.12	35990046		LRFN3 - SDHAF1	ENSG00000126243	ENSG00000205138		43422	5142	rs113837429-?	intergenic_variant	NR	4e-06	5.39794	12.7777	[4.354753469-37.49216583]	GCST90296481
rs114074453	36810956	Foss-Skiftesvik J	Neuro Oncol	www.ncbi.nlm.nih.gov/pubmed/36810956	5p15.33	2195685		Y_RNA - LSINCT5	ENSG00000251986	ENSG00000281560		10865	516906	rs114074453-?	intergenic_variant	NR	3e-06	5.52288	23.1733	[6.162188559-87.14452959]	GCST90296481
rs115826149	36810956	Foss-Skiftesvik J	Neuro Oncol	www.ncbi.nlm.nih.gov/pubmed/36810956	12p12.3	19767543		RNU1-146P - TCP1P3	ENSG00000200885	ENSG00000256849		42944	173978	rs115826149-?	intergenic_variant	NR	5e-06	5.30103	20.1499	[5.545196181-73.2199555]	GCST90296481
rs115889016	36810956	Foss-Skiftesvik J	Neuro Oncol	www.ncbi.nlm.nih.gov/pubmed/36810956	5p13.1	39099631		RICTOR - FYB1	ENSG00000164327	ENSG00000082074		25229	5621	rs115889016-?	intron_variant	NR	4e-06	5.39794	22.3606	[5.984662821-83.54621903]	GCST90296481
rs115942444	36810956	Foss-Skiftesvik J	Neuro Oncol	www.ncbi.nlm.nih.gov/pubmed/36810956	4q32.1	158110767		RPL6P11 - GASK1B	ENSG00000250475	ENSG00000164125		141152	13707	rs115942444-?	intergenic_variant	NR	2e-06	5.69897	26.6476	[6.895630844-102.9776526]	GCST90296481
rs116030053	36810956	Foss-Skiftesvik J	Neuro Oncol	www.ncbi.nlm.nih.gov/pubmed/36810956	2q32.2	190279400		HIBCH			ENSG00000198130			rs116030053-?	intron_variant	NR	3e-07	6.52288	19.6721	[6.257470312-61.84455133]	GCST90296481
rs116246842	36810956	Foss-Skiftesvik J	Neuro Oncol	www.ncbi.nlm.nih.gov/pubmed/36810956	6p22.3	15495817		JARID2			ENSG00000008083			rs116246842-?	intron_variant	NR	8e-06	5.09691	20.2408	[5.409885889-75.72981953]	GCST90296481
rs116394148	36810956	Foss-Skiftesvik J	Neuro Oncol	www.ncbi.nlm.nih.gov/pubmed/36810956	5q35.2	174732900		MSX2 - MIR4634	ENSG00000120149	ENSG00000266890		2004	18834	rs116394148-?	intergenic_variant	NR	3e-06	5.52288	7.62552	[3.260367764-17.83494973]	GCST90296481
rs114369858	36810956	Foss-Skiftesvik J	Neuro Oncol	www.ncbi.nlm.nih.gov/pubmed/36810956	6q12	62994274		DHFRP5 - FKBP1C	ENSG00000216859	ENSG00000198225		532771	217195	rs114369858-?	intergenic_variant	NR	4e-06	5.39794	7.32139	[3.1481784-17.02658592]	GCST90296481
rs114395778	36810956	Foss-Skiftesvik J	Neuro Oncol	www.ncbi.nlm.nih.gov/pubmed/36810956	4p12	46452404		GABRA2			ENSG00000151834			rs114395778-?	intron_variant	NR	5e-06	5.30103	4.58688	[2.390493906-8.801304948]	GCST90296481
rs114485298	36810956	Foss-Skiftesvik J	Neuro Oncol	www.ncbi.nlm.nih.gov/pubmed/36810956	2q12.2	106257875		SRSF3P4 - RPS21P2	ENSG00000224061	ENSG00000230353		4158	30928	rs114485298-?	intergenic_variant	NR	5e-06	5.30103	6.62069	[2.935847007-14.93046864]	GCST90296481
rs116757402	36810956	Foss-Skiftesvik J	Neuro Oncol	www.ncbi.nlm.nih.gov/pubmed/36810956	3p14.1	65846538		MAGI1			ENSG00000151276			rs116757402-?	intron_variant	NR	5e-06	5.30103	17.8161	[5.188662724-61.17410628]	GCST90296481
rs116872986	36810956	Foss-Skiftesvik J	Neuro Oncol	www.ncbi.nlm.nih.gov/pubmed/36810956	17q21.1	40102283		NR1D1 - MSL1	ENSG00000126368	ENSG00000188895		1694	19688	rs116872986-?	intergenic_variant	NR	3e-06	5.52288	5.18671	[2.59969986-10.34811109]	GCST90296481
rs116898234	36810956	Foss-Skiftesvik J	Neuro Oncol	www.ncbi.nlm.nih.gov/pubmed/36810956	6q14.1	79434970		LCAL1 - DBIP1	ENSG00000286042	ENSG00000218748		121575	1938	rs116898234-?	intron_variant	NR	5e-06	5.30103	19.8023	[5.479533667-71.5631302]	GCST90296481
rs117144308	36810956	Foss-Skiftesvik J	Neuro Oncol	www.ncbi.nlm.nih.gov/pubmed/36810956	9q33.1	118913144		TUBB4BP6 - BRINP1	ENSG00000231166	ENSG00000078725		148799	240314	rs117144308-?	intergenic_variant	NR	9e-06	5.04576	3.35919	[1.969918162-5.72823812]	GCST90296481
rs117307229	36810956	Foss-Skiftesvik J	Neuro Oncol	www.ncbi.nlm.nih.gov/pubmed/36810956	14q21.1	38432028		CLEC14A - LINC00639	ENSG00000176435	ENSG00000259070		175935	267797	rs117307229-?	intergenic_variant	NR	5e-06	5.30103	4.62465	[2.399335922-8.913865627]	GCST90296481
rs1030555	36810956	Foss-Skiftesvik J	Neuro Oncol	www.ncbi.nlm.nih.gov/pubmed/36810956	6q22.31	123327643		TRDN			ENSG00000186439			rs1030555-?	intron_variant	NR	3e-06	5.52288	25.3201	[6.466635773-99.14109128]	GCST90296481
rs1050842	36810956	Foss-Skiftesvik J	Neuro Oncol	www.ncbi.nlm.nih.gov/pubmed/36810956	2q12.2	106093743		UXS1			ENSG00000115652			rs1050842-?	3_prime_UTR_variant	NR	8e-06	5.09691	4.47408	[2.318035362-8.635486064]	GCST90296481
rs10942276	36810956	Foss-Skiftesvik J	Neuro Oncol	www.ncbi.nlm.nih.gov/pubmed/36810956	5q13.2	72344654		PTCD2			ENSG00000049883			rs10942276-?	intron_variant	NR	1e-06	6	3.07714	[1.948625008-4.859210616]	GCST90296481
rs10990845	36810956	Foss-Skiftesvik J	Neuro Oncol	www.ncbi.nlm.nih.gov/pubmed/36810956	9q31.1	103631318		LINC01492 - RNA5SP291	ENSG00000225564	ENSG00000253031		306268	58155	rs10990845-?	intergenic_variant	NR	1e-05	5	2.02102	[1.479878515-2.760025724]	GCST90296481
rs11083453	36810956	Foss-Skiftesvik J	Neuro Oncol	www.ncbi.nlm.nih.gov/pubmed/36810956	19q13.2	38368755		CATSPERG			ENSG00000099338			rs11083453-?	intron_variant	NR	6e-06	5.22185	5.1049	[2.522836844-10.3296252]	GCST90296481
rs111249924	36810956	Foss-Skiftesvik J	Neuro Oncol	www.ncbi.nlm.nih.gov/pubmed/36810956	7q21.11	85436159		LINC00972			ENSG00000225128			rs111249924-?	intron_variant	NR	3e-06	5.52288	5.49204	[2.676130746-11.27094302]	GCST90296481
rs111326181	36810956	Foss-Skiftesvik J	Neuro Oncol	www.ncbi.nlm.nih.gov/pubmed/36810956	8q21.13	77335304		HIGD1AP18 - PKIA-AS1	ENSG00000253952	ENSG00000254266		321276	832329	rs111326181-?	intergenic_variant	NR	7e-07	6.1549	6.3395	[3.054158181-13.15886926]	GCST90296481
rs111486385	36810956	Foss-Skiftesvik J	Neuro Oncol	www.ncbi.nlm.nih.gov/pubmed/36810956	6p12.3	48465694		RBMXP1 - PRR11P1	ENSG00000216835	ENSG00000271162		250900	486376	rs111486385-?	intergenic_variant	NR	2e-06	5.69897	15.9108	[5.145075276-49.20326583]	GCST90296481
rs111647128	36810956	Foss-Skiftesvik J	Neuro Oncol	www.ncbi.nlm.nih.gov/pubmed/36810956	12p11.1	34602941		AK6P1 - ZNF970P	ENSG00000256614	ENSG00000258368		352983	2972646	rs111647128-?	intergenic_variant	NR	2e-06	5.69897	29.8893	[7.377626689-121.0916867]	GCST90296481
rs11175890	36810956	Foss-Skiftesvik J	Neuro Oncol	www.ncbi.nlm.nih.gov/pubmed/36810956	12q14.3	65724729		PCNPP3 - RPSAP52	ENSG00000213344	ENSG00000293176		78267	3784	rs11175890-?	intergenic_variant	NR	1e-05	5	1.21811	[1.115929846-1.329645014]	GCST90296481
rs112380674	36810956	Foss-Skiftesvik J	Neuro Oncol	www.ncbi.nlm.nih.gov/pubmed/36810956	6q23.3	135881444		AHI1-DT, PDE7B			ENSG00000231028, ENSG00000171408			rs112380674-?	intron_variant	NR	7e-06	5.1549	7.54209	[3.1245304-18.20535898]	GCST90296481
rs112421171	36810956	Foss-Skiftesvik J	Neuro Oncol	www.ncbi.nlm.nih.gov/pubmed/36810956	8q21.13	77172623		HIGD1AP18 - PKIA-AS1	ENSG00000253952	ENSG00000254266		158595	995010	rs112421171-?	intron_variant	NR	4e-07	6.39794	6.61738	[3.188657558-13.73297672]	GCST90296481
rs112560566	36810956	Foss-Skiftesvik J	Neuro Oncol	www.ncbi.nlm.nih.gov/pubmed/36810956	7q36.1	149602708		ZNF767P			ENSG00000291118			rs112560566-?	intron_variant	NR	4e-06	5.39794	11.0386	[3.958748738-30.78021151]	GCST90296481
rs112647489	36810956	Foss-Skiftesvik J	Neuro Oncol	www.ncbi.nlm.nih.gov/pubmed/36810956	12q24.23	117958738		KSR2			ENSG00000171435			rs112647489-?	intron_variant	NR	8e-06	5.09691	12.779	[4.190231571-38.97202184]	GCST90296481
rs117391968	36810956	Foss-Skiftesvik J	Neuro Oncol	www.ncbi.nlm.nih.gov/pubmed/36810956	11q14.3	88985329		GRM5			ENSG00000168959			rs117391968-?	intron_variant	NR	1e-06	6	27.3359	[7.14899652-104.5251801]	GCST90296481
rs117531342	36810956	Foss-Skiftesvik J	Neuro Oncol	www.ncbi.nlm.nih.gov/pubmed/36810956	9q21.12	70519936		KLF9 - TRPM3	ENSG00000119138	ENSG00000083067		105279	9124	rs117531342-?	intron_variant	NR	2e-06	5.69897	6.28459	[2.95790131-13.35271854]	GCST90296481
rs144139535	36810956	Foss-Skiftesvik J	Neuro Oncol	www.ncbi.nlm.nih.gov/pubmed/36810956	8q13.2	69420098		LINC01592 - LINC01603	ENSG00000253658	ENSG00000253479		165383	4744	rs144139535-?	intergenic_variant	NR	8e-06	5.09691	19.1576	[5.245318686-69.96981956]	GCST90296481
rs144248440	36810956	Foss-Skiftesvik J	Neuro Oncol	www.ncbi.nlm.nih.gov/pubmed/36810956	6q26	160863933		PLG - MAP3K4-AS1	ENSG00000122194	ENSG00000272841		109836	126385	rs144248440-?	intergenic_variant	NR	2e-07	6.69897	22.0939	[6.828219831-71.48845728]	GCST90296481
rs144249391	36810956	Foss-Skiftesvik J	Neuro Oncol	www.ncbi.nlm.nih.gov/pubmed/36810956	6p22.3	20789196		CDKAL1			ENSG00000145996			rs144249391-?	intron_variant	NR	2e-07	6.69897	12.6543	[4.87952559-32.81717479]	GCST90296481
rs144359450	36810956	Foss-Skiftesvik J	Neuro Oncol	www.ncbi.nlm.nih.gov/pubmed/36810956	10q22.3	78901249		ZMIZ1-AS1			ENSG00000224596			rs144359450-?	intron_variant	NR	1e-06	6	10.5772	[4.111483861-27.21085569]	GCST90296481
rs144378268	36810956	Foss-Skiftesvik J	Neuro Oncol	www.ncbi.nlm.nih.gov/pubmed/36810956	15q11.2	25162172		SNHG14			ENSG00000224078			rs144378268-?	intergenic_variant	NR	2e-06	5.69897	7.68753	[3.314702911-17.82910082]	GCST90296481
rs144450088	36810956	Foss-Skiftesvik J	Neuro Oncol	www.ncbi.nlm.nih.gov/pubmed/36810956	20p11.23	18538500		SEC23B			ENSG00000101310			rs144450088-?	intron_variant	NR	1e-07	7	13.9447	[5.247983985-37.05324751]	GCST90296481
rs144478061	36810956	Foss-Skiftesvik J	Neuro Oncol	www.ncbi.nlm.nih.gov/pubmed/36810956	2p12	74849746		HK2			ENSG00000159399			rs144478061-?	intron_variant	NR	3e-06	5.52288	6.70263	[3.007340099-14.93853327]	GCST90296481
rs1446093	36810956	Foss-Skiftesvik J	Neuro Oncol	www.ncbi.nlm.nih.gov/pubmed/36810956	2q22.1	136556643		SMC4P1 - THSD7B	ENSG00000229568	ENSG00000144229		11101	208902	rs1446093-?	intron_variant	NR	8e-07	6.09691	6.02429	[2.957428084-12.27150613]	GCST90296481
rs144909475	36810956	Foss-Skiftesvik J	Neuro Oncol	www.ncbi.nlm.nih.gov/pubmed/36810956	20q11.23	37527927		BLCAP			ENSG00000166619			rs144909475-?	5_prime_UTR_variant	NR	5e-06	5.30103	1.6713	[1.340314114-2.08401433]	GCST90296481
rs145029933	36810956	Foss-Skiftesvik J	Neuro Oncol	www.ncbi.nlm.nih.gov/pubmed/36810956	15q15.1	40076417		SRP14-DT			ENSG00000248508			rs145029933-?	intron_variant	NR	1e-06	6	27.4619	[7.234230526-104.2483465]	GCST90296481
rs145215785	36810956	Foss-Skiftesvik J	Neuro Oncol	www.ncbi.nlm.nih.gov/pubmed/36810956	5q35.1	171814515		SMIM23 - FBXW11	ENSG00000185662	ENSG00000072803		18389	47033	rs145215785-?	intergenic_variant	NR	1e-07	7	24.0877	[7.424014882-78.15390315]	GCST90296481
rs145404341	36810956	Foss-Skiftesvik J	Neuro Oncol	www.ncbi.nlm.nih.gov/pubmed/36810956	13q32.1	96771715		HS6ST3			ENSG00000185352			rs145404341-?	intron_variant	NR	3e-06	5.52288	5.05208	[2.55415131-9.992951555]	GCST90296481
rs145829990	36810956	Foss-Skiftesvik J	Neuro Oncol	www.ncbi.nlm.nih.gov/pubmed/36810956	7q31.2	115740083		SNORA25B - Y_RNA	ENSG00000202377	ENSG00000251986		158641	93190	rs145829990-?	intron_variant	NR	7e-07	6.1549	6.64324	[3.140217296-14.05401331]	GCST90296481
rs145836617	36810956	Foss-Skiftesvik J	Neuro Oncol	www.ncbi.nlm.nih.gov/pubmed/36810956	2p22.3	31957820		MEMO1, DPY30			ENSG00000162959, ENSG00000162961			rs145836617-?	intron_variant	NR	1e-06	6	8.91558	[3.697156461-21.4996359]	GCST90296481
rs145869735	36810956	Foss-Skiftesvik J	Neuro Oncol	www.ncbi.nlm.nih.gov/pubmed/36810956	7q32.3	131326264		MKLN1, MKLN1-AS			ENSG00000128585, ENSG00000236753			rs145869735-?	intron_variant	NR	9e-06	5.04576	12.6076	[4.123523433-38.54752902]	GCST90296481
rs146024878	36810956	Foss-Skiftesvik J	Neuro Oncol	www.ncbi.nlm.nih.gov/pubmed/36810956	10q22.3	78453179		LINC00595			ENSG00000230417			rs146024878-?	intron_variant	NR	8e-06	5.09691	6.08666	[2.75300213-13.45711551]	GCST90296481
rs146222718	36810956	Foss-Skiftesvik J	Neuro Oncol	www.ncbi.nlm.nih.gov/pubmed/36810956	6q25.3	156481968		SNORD28B - H3P28	ENSG00000212295	ENSG00000220347		103144	180082	rs146222718-?	intergenic_variant	NR	5e-06	5.30103	16.2534	[4.917970769-53.71562889]	GCST90296481
rs146310205	36810956	Foss-Skiftesvik J	Neuro Oncol	www.ncbi.nlm.nih.gov/pubmed/36810956	4p16.1	8911263		HMX1 - OR7E85BP	ENSG00000215612	ENSG00000197468		39424	38367	rs146310205-?	intergenic_variant	NR	5e-06	5.30103	7.31992	[3.123580687-17.15380474]	GCST90296481
rs146407921	36810956	Foss-Skiftesvik J	Neuro Oncol	www.ncbi.nlm.nih.gov/pubmed/36810956	2q22.1	141157407		LRP1B			ENSG00000168702			rs146407921-?	intron_variant	NR	4e-07	6.39794	9.95425	[4.102071131-24.15540102]	GCST90296481
rs146431079	36810956	Foss-Skiftesvik J	Neuro Oncol	www.ncbi.nlm.nih.gov/pubmed/36810956	15q24.1	74187497		STRA6			ENSG00000137868			rs146431079-?	intron_variant	NR	8e-06	5.09691	5.91683	[2.710496965-12.91601482]	GCST90296481
rs146588288	36810956	Foss-Skiftesvik J	Neuro Oncol	www.ncbi.nlm.nih.gov/pubmed/36810956	12q15	70716665		PTPRR			ENSG00000153233			rs146588288-?	intron_variant	NR	8e-06	5.09691	14.2065	[4.444271662-45.41234571]	GCST90296481
rs146625909	36810956	Foss-Skiftesvik J	Neuro Oncol	www.ncbi.nlm.nih.gov/pubmed/36810956	1p36.21	14276670		KAZN			ENSG00000189337			rs146625909-?	intron_variant	NR	2e-06	5.69897	15.436	[5.050564403-47.17669403]	GCST90296481
rs146733833	36810956	Foss-Skiftesvik J	Neuro Oncol	www.ncbi.nlm.nih.gov/pubmed/36810956	6q27	170050201		LINC00574 - RPL12P23	ENSG00000231690	ENSG00000218716		159393	149568	rs146733833-?	regulatory_region_variant	NR	3e-06	5.52288	23.2359	[6.247041552-86.42629761]	GCST90296481
rs138909386	36810956	Foss-Skiftesvik J	Neuro Oncol	www.ncbi.nlm.nih.gov/pubmed/36810956	4q13.3	69722483		SULT1B1			ENSG00000173597			rs138909386-?	3_prime_UTR_variant	NR	9e-06	5.04576	16.8643	[4.838864085-58.77520016]	GCST90296481
rs138955486	36810956	Foss-Skiftesvik J	Neuro Oncol	www.ncbi.nlm.nih.gov/pubmed/36810956	7p22.1	5044019		RBAK-RBAKDN			ENSG00000272968			rs138955486-?	intron_variant	NR	8e-06	5.09691	18.333	[5.09485904-65.96788284]	GCST90296481
rs139171434	36810956	Foss-Skiftesvik J	Neuro Oncol	www.ncbi.nlm.nih.gov/pubmed/36810956	5q35.3	178582820		COL23A1			ENSG00000050767			rs139171434-?	intron_variant	NR	2e-06	5.69897	9.82274	[3.802535192-25.37417692]	GCST90296481
rs139212895	36810956	Foss-Skiftesvik J	Neuro Oncol	www.ncbi.nlm.nih.gov/pubmed/36810956	15q24.1	74322194		CCDC33			ENSG00000140481			rs139212895-?	intron_variant	NR	2e-06	5.69897	5.63896	[2.770434037-11.47758497]	GCST90296481
rs139606865	36810956	Foss-Skiftesvik J	Neuro Oncol	www.ncbi.nlm.nih.gov/pubmed/36810956	11p15.1	18596560		MTCH1P2, MISFA			ENSG00000256282, ENSG00000247595			rs139606865-?	non_coding_transcript_exon_variant	NR	2e-06	5.69897	6.94693	[3.107802858-15.528608]	GCST90296481
rs139639303	36810956	Foss-Skiftesvik J	Neuro Oncol	www.ncbi.nlm.nih.gov/pubmed/36810956	4q31.1	140481051		MGAT4D			ENSG00000205301			rs139639303-?	intron_variant	NR	4e-07	6.39794	9.04308	[3.847563151-21.25431641]	GCST90296481
rs140005611	36810956	Foss-Skiftesvik J	Neuro Oncol	www.ncbi.nlm.nih.gov/pubmed/36810956	12q21.1	71224989		TSPAN8			ENSG00000127324			rs140005611-?	intergenic_variant	NR	9e-06	5.04576	11.5098	[3.916506275-33.82499411]	GCST90296481
rs140027401	36810956	Foss-Skiftesvik J	Neuro Oncol	www.ncbi.nlm.nih.gov/pubmed/36810956	19p13.2	9109801		OR7G2 - OR7G1	ENSG00000170923	ENSG00000161807		2326	5027	rs140027401-?	intergenic_variant	NR	5e-06	5.30103	5.11	[2.532300049-10.31162604]	GCST90296481
rs140164976	36810956	Foss-Skiftesvik J	Neuro Oncol	www.ncbi.nlm.nih.gov/pubmed/36810956	20q11.23	36023728		CNBD2			ENSG00000149646			rs140164976-?	missense_variant	NR	7e-07	6.1549	10.7435	[4.206521251-27.43896271]	GCST90296481
rs140194868	36810956	Foss-Skiftesvik J	Neuro Oncol	www.ncbi.nlm.nih.gov/pubmed/36810956	2p25.1	8319193		LINC00299			ENSG00000236790			rs140194868-?	intergenic_variant	NR	9e-06	5.04576	12.4398	[4.077418224-37.95252361]	GCST90296481
rs140196981	36810956	Foss-Skiftesvik J	Neuro Oncol	www.ncbi.nlm.nih.gov/pubmed/36810956	2q14.1	114684038		DPP10			ENSG00000175497			rs140196981-?	intron_variant	NR	3e-06	5.52288	13.4033	[4.498661913-39.93367688]	GCST90296481
rs140230473	36810956	Foss-Skiftesvik J	Neuro Oncol	www.ncbi.nlm.nih.gov/pubmed/36810956	13q12.3	28823945		MTUS2			ENSG00000132938			rs140230473-?	intron_variant	NR	2e-06	5.69897	9.75129	[3.8556361-24.66200993]	GCST90296481
rs140314418	36810956	Foss-Skiftesvik J	Neuro Oncol	www.ncbi.nlm.nih.gov/pubmed/36810956	2p24.1	19800425		LINC01808 - CISD1P1	ENSG00000237992	ENSG00000213403		280323	25824	rs140314418-?	regulatory_region_variant	NR	1e-08	8	20.5529	[7.241931843-58.32973514]	GCST90296481
rs140449333	36810956	Foss-Skiftesvik J	Neuro Oncol	www.ncbi.nlm.nih.gov/pubmed/36810956	3p24.3	17146379		PLCL2 - TBC1D5	ENSG00000154822	ENSG00000131374		55775	10783	rs140449333-?	intron_variant	NR	2e-06	5.69897	12.6038	[4.467227634-35.56037656]	GCST90296481
rs140494983	36810956	Foss-Skiftesvik J	Neuro Oncol	www.ncbi.nlm.nih.gov/pubmed/36810956	7q31.1	113668443		SMIM30 - PPP1R3A	ENSG00000214194	ENSG00000154415		549861	208334	rs140494983-?	intron_variant	NR	3e-06	5.52288	4.81001	[2.492574221-9.282064595]	GCST90296481
rs140509912	36810956	Foss-Skiftesvik J	Neuro Oncol	www.ncbi.nlm.nih.gov/pubmed/36810956	13q22.2	75632535		LMO7-AS1, LMO7			ENSG00000261105, ENSG00000136153			rs140509912-?	intron_variant	NR	2e-06	5.69897	2.35396	[1.652874676-3.352425119]	GCST90296481
rs140566679	36810956	Foss-Skiftesvik J	Neuro Oncol	www.ncbi.nlm.nih.gov/pubmed/36810956	19p13.12	16020252		LINC00661			ENSG00000205396			rs140566679-?	non_coding_transcript_exon_variant	NR	9e-06	5.04576	52.2061	[9.10871821-299.216682]	GCST90296481
rs140589476	36810956	Foss-Skiftesvik J	Neuro Oncol	www.ncbi.nlm.nih.gov/pubmed/36810956	14q24.1	68188188		RAD51B			ENSG00000182185			rs140589476-?	intron_variant	NR	2e-06	5.69897	17.7929	[5.492524577-57.63972499]	GCST90296481
rs140862300	36810956	Foss-Skiftesvik J	Neuro Oncol	www.ncbi.nlm.nih.gov/pubmed/36810956	12q23.1	100684792		GAS2L3 - ANO4	ENSG00000139354	ENSG00000151572		56504	32452	rs140862300-?	intergenic_variant	NR	8e-06	5.09691	1.45688	[1.234759235-1.71896781]	GCST90296481
rs140901102	36810956	Foss-Skiftesvik J	Neuro Oncol	www.ncbi.nlm.nih.gov/pubmed/36810956	9q34.2	133937641		VAV2			ENSG00000160293			rs140901102-?	intron_variant	NR	3e-06	5.52288	23.4296	[6.258496622-87.71211226]	GCST90296481
rs140953376	36810956	Foss-Skiftesvik J	Neuro Oncol	www.ncbi.nlm.nih.gov/pubmed/36810956	2p25.2	6491858		LINC01247 - LINC01824	ENSG00000227007	ENSG00000226488		116436	3793	rs140953376-?	intergenic_variant	NR	2e-08	7.69897	6.52082	[3.379784669-12.58100328]	GCST90296481
rs140990868	36810956	Foss-Skiftesvik J	Neuro Oncol	www.ncbi.nlm.nih.gov/pubmed/36810956	18q22.1	68847702		CCDC102B			ENSG00000150636			rs140990868-?	intron_variant	NR	8e-06	5.09691	18.9822	[5.212585553-69.12552122]	GCST90296481
rs141028798	36810956	Foss-Skiftesvik J	Neuro Oncol	www.ncbi.nlm.nih.gov/pubmed/36810956	6q25.3	157796323		SNX9			ENSG00000130340			rs141028798-?	intergenic_variant	NR	1e-06	6	27.284	[7.17328709-103.7761318]	GCST90296481
rs141035725	36810956	Foss-Skiftesvik J	Neuro Oncol	www.ncbi.nlm.nih.gov/pubmed/36810956	1p36.31	6179012		CHD5			ENSG00000116254			rs141035725-?	intron_variant	NR	5e-06	5.30103	25.2847	[6.307478545-101.3585266]	GCST90296481
rs141051679	36810956	Foss-Skiftesvik J	Neuro Oncol	www.ncbi.nlm.nih.gov/pubmed/36810956	6q12	62872579		DHFRP5 - FKBP1C	ENSG00000216859	ENSG00000198225		411076	338890	rs141051679-?	intergenic_variant	NR	5e-06	5.30103	6.98175	[3.031107305-16.08153951]	GCST90296481
rs141523159	36810956	Foss-Skiftesvik J	Neuro Oncol	www.ncbi.nlm.nih.gov/pubmed/36810956	5p15.33	2733665		LSINCT5 - IRX2	ENSG00000281560	ENSG00000170561		18428	8129	rs141523159-?	intergenic_variant	NR	7e-06	5.1549	8.71635	[3.387485819-22.42804086]	GCST90296481
rs141579660	36810956	Foss-Skiftesvik J	Neuro Oncol	www.ncbi.nlm.nih.gov/pubmed/36810956	5q13.1	68338523		PIK3R1 - LINC02198	ENSG00000145675	ENSG00000249352		36702	444440	rs141579660-?	intergenic_variant	NR	5e-09	8.30103	13.3244	[5.596290682-31.72471404]	GCST90296481
rs141643413	36810956	Foss-Skiftesvik J	Neuro Oncol	www.ncbi.nlm.nih.gov/pubmed/36810956	4q22.2	93657432		GRID2			ENSG00000152208			rs141643413-?	intron_variant	NR	8e-06	5.09691	15.1137	[4.575811225-49.91971426]	GCST90296481
rs141688513	36810956	Foss-Skiftesvik J	Neuro Oncol	www.ncbi.nlm.nih.gov/pubmed/36810956	2p22.1	39177019		CDKL4			ENSG00000205111			rs141688513-?	intron_variant	NR	9e-06	5.04576	21.0647	[5.493842942-80.76728541]	GCST90296481
rs141849571	36810956	Foss-Skiftesvik J	Neuro Oncol	www.ncbi.nlm.nih.gov/pubmed/36810956	20p12.1	16923677		OTOR - U3	ENSG00000125879	ENSG00000276366		153615	59154	rs141849571-?	intergenic_variant	NR	3e-06	5.52288	17.3241	[5.248130931-57.18708007]	GCST90296481
rs141864270	36810956	Foss-Skiftesvik J	Neuro Oncol	www.ncbi.nlm.nih.gov/pubmed/36810956	9p23	10586661		PTPRD			ENSG00000153707			rs141864270-?	intron_variant	NR	3e-06	5.52288	6.45013	[2.945551305-14.12440285]	GCST90296481
rs141881599	36810956	Foss-Skiftesvik J	Neuro Oncol	www.ncbi.nlm.nih.gov/pubmed/36810956	9q21.13	76514317		GCNT1			ENSG00000187210			rs141881599-?	intergenic_variant	NR	1e-06	6	12.246	[4.455039824-33.66181133]	GCST90296481
rs141946934	36810956	Foss-Skiftesvik J	Neuro Oncol	www.ncbi.nlm.nih.gov/pubmed/36810956	3p21.31	46081796		XCR1			ENSG00000173578			rs141946934-?	intron_variant	NR	5e-06	5.30103	4.14831	[2.251003237-7.644787171]	GCST90296481
rs142046355	36810956	Foss-Skiftesvik J	Neuro Oncol	www.ncbi.nlm.nih.gov/pubmed/36810956	2q31.3	181938814		ITPRID2 - PPP1R1C	ENSG00000138434	ENSG00000150722		8076	15427	rs142046355-?	intergenic_variant	NR	5e-06	5.30103	4.99481	[2.506461506-9.953537344]	GCST90296481
rs142089355	36810956	Foss-Skiftesvik J	Neuro Oncol	www.ncbi.nlm.nih.gov/pubmed/36810956	2p21	46655673		CRIPT			ENSG00000119878			rs142089355-?	intergenic_variant	NR	9e-06	5.04576	9.05122	[3.421749603-23.94232947]	GCST90296481
rs142230781	36810956	Foss-Skiftesvik J	Neuro Oncol	www.ncbi.nlm.nih.gov/pubmed/36810956	2q36.3	227679992		SCYGR5 - SLC19A3	ENSG00000284667	ENSG00000135917		12931	3771	rs142230781-?	intergenic_variant	NR	2e-07	6.69897	25.1511	[7.424608826-85.19987784]	GCST90296481
rs142318264	36810956	Foss-Skiftesvik J	Neuro Oncol	www.ncbi.nlm.nih.gov/pubmed/36810956	3q13.13	110122101		ZFAND2AP1 - NECTIN3-AS1	ENSG00000243945	ENSG00000242242		144334	347302	rs142318264-?	intergenic_variant	NR	2e-06	5.69897	5.0435	[2.582505366-9.849690171]	GCST90296481
rs142319265	36810956	Foss-Skiftesvik J	Neuro Oncol	www.ncbi.nlm.nih.gov/pubmed/36810956	2p22.3	32180605		SLC30A6			ENSG00000152683			rs142319265-?	intron_variant	NR	3e-06	5.52288	8.38379	[3.444752298-20.40434769]	GCST90296481
rs142727392	36810956	Foss-Skiftesvik J	Neuro Oncol	www.ncbi.nlm.nih.gov/pubmed/36810956	3q29	195793634		MUC4			ENSG00000145113			rs142727392-?	intron_variant	NR	1e-05	5	11.7318	[3.93686216-34.96040027]	GCST90296481
rs143236305	36810956	Foss-Skiftesvik J	Neuro Oncol	www.ncbi.nlm.nih.gov/pubmed/36810956	21q22.2	38501586		ERG			ENSG00000157554			rs143236305-?	intron_variant	NR	1e-06	6	16.3087	[5.305881912-50.12821384]	GCST90296481
rs143359610	36810956	Foss-Skiftesvik J	Neuro Oncol	www.ncbi.nlm.nih.gov/pubmed/36810956	7p12.1	51041154		COBL			ENSG00000106078			rs143359610-?	intron_variant	NR	1e-06	6	4.10374	[2.314033255-7.277649943]	GCST90296481
rs143610061	36810956	Foss-Skiftesvik J	Neuro Oncol	www.ncbi.nlm.nih.gov/pubmed/36810956	21q22.3	44703765		TSPEAR			ENSG00000175894			rs143610061-?	intron_variant	NR	5e-06	5.30103	10.6238	[3.85430999-29.2830251]	GCST90296481
rs143674775	36810956	Foss-Skiftesvik J	Neuro Oncol	www.ncbi.nlm.nih.gov/pubmed/36810956	14q21.2	45188002		FANCM			ENSG00000187790			rs143674775-?	intron_variant	NR	2e-06	5.69897	13.4853	[4.578832257-39.7160743]	GCST90296481
rs143774733	36810956	Foss-Skiftesvik J	Neuro Oncol	www.ncbi.nlm.nih.gov/pubmed/36810956	10p14	9669560		LINC00709 - HSP90AB7P	ENSG00000230014	ENSG00000235838		382503	52403	rs143774733-?	intron_variant	NR	2e-06	5.69897	22.6328	[6.336838597-80.83580512]	GCST90296481
rs143792647	36810956	Foss-Skiftesvik J	Neuro Oncol	www.ncbi.nlm.nih.gov/pubmed/36810956	18q22.1	66074901		PRPF19P1 - CDH19	ENSG00000264685	ENSG00000071991		5254	426182	rs143792647-?	intergenic_variant	NR	5e-07	6.30103	6.72882	[3.205076631-14.12666293]	GCST90296481
rs143858423	36810956	Foss-Skiftesvik J	Neuro Oncol	www.ncbi.nlm.nih.gov/pubmed/36810956	16q24.1	84825216		CRISPLD2			ENSG00000103196			rs143858423-?	intron_variant	NR	4e-07	6.39794	18.9651	[6.062219578-59.33052921]	GCST90296481
rs143875639	36810956	Foss-Skiftesvik J	Neuro Oncol	www.ncbi.nlm.nih.gov/pubmed/36810956	14q21.2	44799709		RRAGAP1-AS1			ENSG00000258633			rs143875639-?	intron_variant	NR	1e-06	6	15.0308	[5.053818014-44.70368783]	GCST90296481
rs143921500	36810956	Foss-Skiftesvik J	Neuro Oncol	www.ncbi.nlm.nih.gov/pubmed/36810956	2q31.3	180724727		SCHLAP1			ENSG00000281131			rs143921500-?	intron_variant	NR	3e-06	5.52288	11.2312	[4.077874921-30.93301314]	GCST90296481
rs144027845	36810956	Foss-Skiftesvik J	Neuro Oncol	www.ncbi.nlm.nih.gov/pubmed/36810956	11q12.1	59513878		OR4D9			ENSG00000172742			rs144027845-?	intron_variant	NR	9e-07	6.04576	16.5172	[5.38740596-50.63970741]	GCST90296481
rs144043649	36810956	Foss-Skiftesvik J	Neuro Oncol	www.ncbi.nlm.nih.gov/pubmed/36810956	12q24.31	120517782		COQ5			ENSG00000110871			rs144043649-?	intron_variant	NR	2e-06	5.69897	18.366	[5.544153782-60.84051913]	GCST90296481
rs146877721	36810956	Foss-Skiftesvik J	Neuro Oncol	www.ncbi.nlm.nih.gov/pubmed/36810956	2q12.2	105452924		FHL2 - LINC02946	ENSG00000115641	ENSG00000287036		14339	125188	rs146877721-?	intron_variant	NR	8e-06	5.09691	2.26189	[1.582009699-3.233949029]	GCST90296481
rs1470549	36810956	Foss-Skiftesvik J	Neuro Oncol	www.ncbi.nlm.nih.gov/pubmed/36810956	2p23.1	30041281		ALK - YPEL5	ENSG00000171094	ENSG00000119801		119695	105490	rs1470549-?	intron_variant	NR	7e-06	5.1549	8.3545	[3.313072478-21.06734055]	GCST90296481
rs147295934	36810956	Foss-Skiftesvik J	Neuro Oncol	www.ncbi.nlm.nih.gov/pubmed/36810956	11q14.1	77862685		AAMDC			ENSG00000087884			rs147295934-?	intron_variant	NR	4e-07	6.39794	30.9539	[8.190967314-116.9759081]	GCST90296481
rs147390056	36810956	Foss-Skiftesvik J	Neuro Oncol	www.ncbi.nlm.nih.gov/pubmed/36810956	5q13.2	71728861		CARTPT - MAP1B	ENSG00000164326	ENSG00000131711		7813	378373	rs147390056-?	intergenic_variant	NR	3e-08	7.52288	37.566	[10.46445211-134.8571406]	GCST90296481
rs147394559	36810956	Foss-Skiftesvik J	Neuro Oncol	www.ncbi.nlm.nih.gov/pubmed/36810956	13q31.1	82045349		PTMAP5 - GYG1P2	ENSG00000214182	ENSG00000237099		354949	777782	rs147394559-?	intergenic_variant	NR	5e-06	5.30103	4.44731	[2.350236591-8.41557369]	GCST90296481
rs147620399	36810956	Foss-Skiftesvik J	Neuro Oncol	www.ncbi.nlm.nih.gov/pubmed/36810956	3q23	140177673		CLSTN2			ENSG00000158258			rs147620399-?	intron_variant	NR	9e-06	5.04576	4.02933	[2.176608649-7.459079387]	GCST90296481
rs147723376	36810956	Foss-Skiftesvik J	Neuro Oncol	www.ncbi.nlm.nih.gov/pubmed/36810956	12q15	68653731		RAP1B			ENSG00000127314			rs147723376-?	intron_variant	NR	4e-07	6.39794	16.0836	[5.486815321-47.14613343]	GCST90296481
rs147893976	36810956	Foss-Skiftesvik J	Neuro Oncol	www.ncbi.nlm.nih.gov/pubmed/36810956	2q14.3	125158196		RNU6-259P - LINC01941	ENSG00000206726	ENSG00000226813		168871	951565	rs147893976-?	intergenic_variant	NR	7e-06	5.1549	13.5732	[4.336154953-42.48758859]	GCST90296481
rs148339006	36810956	Foss-Skiftesvik J	Neuro Oncol	www.ncbi.nlm.nih.gov/pubmed/36810956	6q13	75114340		COL12A1			ENSG00000111799			rs148339006-?	intron_variant	NR	7e-06	5.1549	18.863	[5.224713689-68.1015518]	GCST90296481
rs148440875	36810956	Foss-Skiftesvik J	Neuro Oncol	www.ncbi.nlm.nih.gov/pubmed/36810956	7p11.2	54100726		LINC02854 - LINC01445	ENSG00000238131	ENSG00000231427		152893	229944	rs148440875-?	intergenic_variant	NR	7e-06	5.1549	5.08706	[2.506641978-10.32384223]	GCST90296481
rs148533627	36810956	Foss-Skiftesvik J	Neuro Oncol	www.ncbi.nlm.nih.gov/pubmed/36810956	5q35.3	178405216		COL23A1			ENSG00000050767			rs148533627-?	intron_variant	NR	3e-06	5.52288	5.99365	[2.829273599-12.697181]	GCST90296481
rs148593079	36810956	Foss-Skiftesvik J	Neuro Oncol	www.ncbi.nlm.nih.gov/pubmed/36810956	12p11.22	27646244		PPFIBP1			ENSG00000110841			rs148593079-?	intron_variant	NR	1e-05	5	17.542	[4.930793853-62.40840738]	GCST90296481
rs148609784	36810956	Foss-Skiftesvik J	Neuro Oncol	www.ncbi.nlm.nih.gov/pubmed/36810956	4q13.2	66163972		IFITM3P1 - MIR1269A	ENSG00000236562	ENSG00000221563		69446	112852	rs148609784-?	intron_variant	NR	5e-06	5.30103	9.25996	[3.572051212-24.00494858]	GCST90296481
rs148674037	36810956	Foss-Skiftesvik J	Neuro Oncol	www.ncbi.nlm.nih.gov/pubmed/36810956	11p14.1	30887684		DCDC1			ENSG00000170959			rs148674037-?	intron_variant	NR	9e-06	5.04576	17.7112	[4.965688706-63.17116835]	GCST90296481
rs148840588	36810956	Foss-Skiftesvik J	Neuro Oncol	www.ncbi.nlm.nih.gov/pubmed/36810956	8q11.22	51502650		PXDNL			ENSG00000147485			rs148840588-?	intron_variant	NR	3e-06	5.52288	26.3166	[6.637344773-104.3434644]	GCST90296481
rs149115656	36810956	Foss-Skiftesvik J	Neuro Oncol	www.ncbi.nlm.nih.gov/pubmed/36810956	21q22.11	33387513		IFNAR1 - IFNGR2	ENSG00000142166	ENSG00000159128		27649	15856	rs149115656-?	intergenic_variant	NR	1e-06	6	16.9981	[5.407960312-53.42762851]	GCST90296481
rs149284311	36810956	Foss-Skiftesvik J	Neuro Oncol	www.ncbi.nlm.nih.gov/pubmed/36810956	6q14.3	84723836		TBX18			ENSG00000112837			rs149284311-?	intron_variant	NR	1e-06	6	16.09	[5.226532206-49.53363828]	GCST90296481
rs149301239	36810956	Foss-Skiftesvik J	Neuro Oncol	www.ncbi.nlm.nih.gov/pubmed/36810956	7q21.3	96425656		RNU7-188P - SEM1	ENSG00000252872	ENSG00000127922		47736	55970	rs149301239-?	intron_variant	NR	4e-06	5.39794	22.4907	[5.968955775-84.74341126]	GCST90296481
rs149551942	36810956	Foss-Skiftesvik J	Neuro Oncol	www.ncbi.nlm.nih.gov/pubmed/36810956	9p21.3	21127911		IFNWP4 - IFNW1	ENSG00000225027	ENSG00000177047		21075	12721	rs149551942-?	intergenic_variant	NR	5e-06	5.30103	1.40326	[1.213329217-1.622928121]	GCST90296481
rs149556600	36810956	Foss-Skiftesvik J	Neuro Oncol	www.ncbi.nlm.nih.gov/pubmed/36810956	9q22.32	94533905		RNU6-669P - PCAT7	ENSG00000202445	ENSG00000231806		26061	20694	rs149556600-?	intron_variant	NR	2e-06	5.69897	14.6567	[4.802189693-44.7337388]	GCST90296481
rs149612216	36810956	Foss-Skiftesvik J	Neuro Oncol	www.ncbi.nlm.nih.gov/pubmed/36810956	20p11.23	18786645		LINC00652			ENSG00000179935			rs149612216-?	non_coding_transcript_exon_variant	NR	1e-06	6	13.3164	[4.642736707-38.19467088]	GCST90296481
rs149722701	36810956	Foss-Skiftesvik J	Neuro Oncol	www.ncbi.nlm.nih.gov/pubmed/36810956	12p13.1	12650386		CREBL2 - GPR19	ENSG00000111269	ENSG00000183150		5278	9661	rs149722701-?	intergenic_variant	NR	5e-06	5.30103	15.5911	[4.776194024-50.89455788]	GCST90296481
rs149796567	36810956	Foss-Skiftesvik J	Neuro Oncol	www.ncbi.nlm.nih.gov/pubmed/36810956	13q33.2	104858983		RPL7P45 - DAOA-AS1	ENSG00000225823	ENSG00000232307		43914	600072	rs149796567-?	intergenic_variant	NR	3e-06	5.52288	12.1484	[4.235511076-34.8445242]	GCST90296481
rs150150195	36810956	Foss-Skiftesvik J	Neuro Oncol	www.ncbi.nlm.nih.gov/pubmed/36810956	18q21.2	52302200		RPS8P3 - DCC	ENSG00000215457	ENSG00000187323		456572	37997	rs150150195-?	intron_variant	NR	7e-06	5.1549	13.2845	[4.289919636-41.13798895]	GCST90296481
rs150214405	36810956	Foss-Skiftesvik J	Neuro Oncol	www.ncbi.nlm.nih.gov/pubmed/36810956	2p14	64443261		LGALSL-DT			ENSG00000223935			rs150214405-?	intron_variant	NR	1e-06	6	12.714	[4.539950006-35.60492603]	GCST90296481
rs150256899	36810956	Foss-Skiftesvik J	Neuro Oncol	www.ncbi.nlm.nih.gov/pubmed/36810956	5q35.1	171327450		TLX3 - RN7SL339P	ENSG00000164438	ENSG00000265740		15311	31667	rs150256899-?	intergenic_variant	NR	2e-06	5.69897	15.1485	[4.98280009-46.05369508]	GCST90296481
rs150306012	36810956	Foss-Skiftesvik J	Neuro Oncol	www.ncbi.nlm.nih.gov/pubmed/36810956	6q14.1	79535004		LCA5			ENSG00000135338			rs150306012-?	intron_variant	NR	1e-05	5	19.572	[5.235236395-73.17018286]	GCST90296481
rs150362038	36810956	Foss-Skiftesvik J	Neuro Oncol	www.ncbi.nlm.nih.gov/pubmed/36810956	4p13	41973481		TMEM33 - DCAF4L1	ENSG00000109133	ENSG00000182308		12678	8275	rs150362038-?	intergenic_variant	NR	2e-06	5.69897	24.3346	[6.530895042-90.67267103]	GCST90296481
rs150388591	36810956	Foss-Skiftesvik J	Neuro Oncol	www.ncbi.nlm.nih.gov/pubmed/36810956	15q23	69682617		DRAIC			ENSG00000245750			rs150388591-?	intron_variant	NR	2e-07	6.69897	4.98633	[2.728107103-9.113820521]	GCST90296481
rs150439061	36810956	Foss-Skiftesvik J	Neuro Oncol	www.ncbi.nlm.nih.gov/pubmed/36810956	11p15.3	12936776		TEAD1			ENSG00000187079			rs150439061-?	intron_variant	NR	2e-06	5.69897	3.94875	[2.254743006-6.915491224]	GCST90296481
rs150570675	36810956	Foss-Skiftesvik J	Neuro Oncol	www.ncbi.nlm.nih.gov/pubmed/36810956	10q22.1	72255688		ANAPC16 - DDIT4-AS1	ENSG00000166295	ENSG00000289506		19828	15584	rs150570675-?	regulatory_region_variant	NR	6e-06	5.22185	2.94174	[1.840740617-4.70126678]	GCST90296481
rs150627542	36810956	Foss-Skiftesvik J	Neuro Oncol	www.ncbi.nlm.nih.gov/pubmed/36810956	12p12.2	20309995		LINC02468 - PDE3A-AS1	ENSG00000256499	ENSG00000256879		173832	51489	rs150627542-?	intergenic_variant	NR	2e-06	5.69897	4.67486	[2.488957629-8.780523236]	GCST90296481
rs150801868	36810956	Foss-Skiftesvik J	Neuro Oncol	www.ncbi.nlm.nih.gov/pubmed/36810956	2q32.3	191929759		CAVIN2-AS1			ENSG00000233766			rs150801868-?	intron_variant	NR	2e-06	5.69897	15.965	[5.154509693-49.44831586]	GCST90296481
rs150844644	36810956	Foss-Skiftesvik J	Neuro Oncol	www.ncbi.nlm.nih.gov/pubmed/36810956	12p13.33	3148946		TSPAN9			ENSG00000011105			rs150844644-?	intron_variant	NR	3e-06	5.52288	2.71231	[1.783810845-4.124100766]	GCST90296481
rs150870868	36810956	Foss-Skiftesvik J	Neuro Oncol	www.ncbi.nlm.nih.gov/pubmed/36810956	4p16.2	4771247		STX18-AS1			ENSG00000247708			rs150870868-?	intron_variant	NR	6e-06	5.22185	14.4169	[4.524250825-45.94054222]	GCST90296481
rs151054641	36810956	Foss-Skiftesvik J	Neuro Oncol	www.ncbi.nlm.nih.gov/pubmed/36810956	18q22.2	69789126		DOK6			ENSG00000206052			rs151054641-?	intron_variant	NR	1e-07	7	15.1424	[5.524959958-41.50126879]	GCST90296481
rs151237156	36810956	Foss-Skiftesvik J	Neuro Oncol	www.ncbi.nlm.nih.gov/pubmed/36810956	6q27	164179186		RN7SL366P - C6orf118	ENSG00000266128	ENSG00000112539		338334	1100478	rs151237156-?	intron_variant	NR	7e-06	5.1549	13.981	[4.424600536-44.17769395]	GCST90296481
rs16896297	36810956	Foss-Skiftesvik J	Neuro Oncol	www.ncbi.nlm.nih.gov/pubmed/36810956	5q12.3	67122705		MAST4			ENSG00000069020			rs16896297-?	intron_variant	NR	2e-07	6.69897	5.23465	[2.801782999-9.780044166]	GCST90296481
rs17043204	36810956	Foss-Skiftesvik J	Neuro Oncol	www.ncbi.nlm.nih.gov/pubmed/36810956	2p16.2	52673995		FTH1P6 - MIR4431	ENSG00000233083	ENSG00000264975		43917	28527	rs17043204-?	intergenic_variant	NR	9e-06	5.04576	5.28356	[2.534488902-11.01444948]	GCST90296481
rs17150696	36810956	Foss-Skiftesvik J	Neuro Oncol	www.ncbi.nlm.nih.gov/pubmed/36810956	7q21.11	78419309		MAGI2			ENSG00000187391			rs17150696-?	intron_variant	NR	5e-06	5.30103	2.40753	[1.649248946-3.514439313]	GCST90296481
rs17264946	36810956	Foss-Skiftesvik J	Neuro Oncol	www.ncbi.nlm.nih.gov/pubmed/36810956	4q35.1	182874333		TENM3 - DCTD	ENSG00000218336	ENSG00000129187		71309	15727	rs17264946-?	intergenic_variant	NR	7e-06	5.1549	3.04743	[1.872068558-4.960745342]	GCST90296481
rs17272585	36810956	Foss-Skiftesvik J	Neuro Oncol	www.ncbi.nlm.nih.gov/pubmed/36810956	16p12.3	16985501		SPRING1P3 - TCERG1P2	ENSG00000261748	ENSG00000260675		32033	108850	rs17272585-?	intron_variant	NR	8e-06	5.09691	4.59331	[2.352907977-8.966971557]	GCST90296481
rs17469415	36810956	Foss-Skiftesvik J	Neuro Oncol	www.ncbi.nlm.nih.gov/pubmed/36810956	6q11.2	62625990		DHFRP5 - FKBP1C	ENSG00000216859	ENSG00000198225		164487	585479	rs17469415-?	intergenic_variant	NR	4e-06	5.39794	7.51124	[3.1839291-17.71982377]	GCST90296481
rs17647506	36810956	Foss-Skiftesvik J	Neuro Oncol	www.ncbi.nlm.nih.gov/pubmed/36810956	21q22.11	33780393		ITSN1			ENSG00000205726			rs17647506-?	intron_variant	NR	6e-06	5.22185	13.9545	[4.446601071-43.79238746]	GCST90296481
rs17710991	36810956	Foss-Skiftesvik J	Neuro Oncol	www.ncbi.nlm.nih.gov/pubmed/36810956	6q25.1	149525170		PPIL4			ENSG00000131013			rs17710991-?	synonymous_variant	NR	1e-05	5	7.60952	[3.096127076-18.70232785]	GCST90296481
rs17725969	36810956	Foss-Skiftesvik J	Neuro Oncol	www.ncbi.nlm.nih.gov/pubmed/36810956	18q22.1	66230361		PRPF19P1 - CDH19	ENSG00000264685	ENSG00000071991		160714	270722	rs17725969-?	intron_variant	NR	1e-07	7	5.88732	[3.053229858-11.35206879]	GCST90296481
rs17732602	36810956	Foss-Skiftesvik J	Neuro Oncol	www.ncbi.nlm.nih.gov/pubmed/36810956	14q32.12	91921965		FBLN5			ENSG00000140092			rs17732602-?	intron_variant	NR	9e-06	5.04576	1.20985	[1.112284491-1.315983112]	GCST90296481
rs17773901	36810956	Foss-Skiftesvik J	Neuro Oncol	www.ncbi.nlm.nih.gov/pubmed/36810956	14q31.3	88864835		TTC8			ENSG00000165533			rs17773901-?	intron_variant	NR	4e-06	5.39794	4.59928	[2.398836912-8.818184413]	GCST90296481
rs1805002	36810956	Foss-Skiftesvik J	Neuro Oncol	www.ncbi.nlm.nih.gov/pubmed/36810956	11p15.4	6269890		CCKBR			ENSG00000110148			rs1805002-?	missense_variant	NR	8e-06	5.09691	3.42911	[1.998346323-5.884254178]	GCST90296481
rs117551201	36810956	Foss-Skiftesvik J	Neuro Oncol	www.ncbi.nlm.nih.gov/pubmed/36810956	6q25.3	157652738		ZDHHC14			ENSG00000175048			rs117551201-?	intron_variant	NR	2e-06	5.69897	14.4039	[4.771439303-43.48221483]	GCST90296481
rs117589347	36810956	Foss-Skiftesvik J	Neuro Oncol	www.ncbi.nlm.nih.gov/pubmed/36810956	18q12.1	34787118		DTNA			ENSG00000134769			rs117589347-?	intron_variant	NR	4e-06	5.39794	0.597142	[0.480106176-0.742708232]	GCST90296481
rs117607989	36810956	Foss-Skiftesvik J	Neuro Oncol	www.ncbi.nlm.nih.gov/pubmed/36810956	11p13	32762252		CCDC73			ENSG00000186714			rs117607989-?	intron_variant	NR	8e-06	5.09691	16.8239	[4.877671723-58.02836832]	GCST90296481
rs117609579	36810956	Foss-Skiftesvik J	Neuro Oncol	www.ncbi.nlm.nih.gov/pubmed/36810956	10q26.3	131482444		TCERG1L - LINC01164	ENSG00000176769	ENSG00000189275		170708	289939	rs117609579-?	intergenic_variant	NR	2e-07	6.69897	20.9073	[6.666053462-65.57352289]	GCST90296481
rs117767704	36810956	Foss-Skiftesvik J	Neuro Oncol	www.ncbi.nlm.nih.gov/pubmed/36810956	6q25.1	151277308		AKAP12			ENSG00000131016			rs117767704-?	intron_variant	NR	4e-07	6.39794	19.1423	[6.142894205-59.65058764]	GCST90296481
rs117855749	36810956	Foss-Skiftesvik J	Neuro Oncol	www.ncbi.nlm.nih.gov/pubmed/36810956	6q25.1	151868516		ESR1			ENSG00000091831			rs117855749-?	intron_variant	NR	3e-07	6.52288	7.03291	[3.338775089-14.81434547]	GCST90296481
rs117920810	36810956	Foss-Skiftesvik J	Neuro Oncol	www.ncbi.nlm.nih.gov/pubmed/36810956	9q33.1	118622306		TPT1P9 - LINC02578	ENSG00000234782	ENSG00000235201		538924	118257	rs117920810-?	intergenic_variant	NR	7e-06	5.1549	1.67833	[1.340164007-2.101829172]	GCST90296481
rs117997295	36810956	Foss-Skiftesvik J	Neuro Oncol	www.ncbi.nlm.nih.gov/pubmed/36810956	10q21.3	66230613		CTNNA3			ENSG00000183230			rs117997295-?	intron_variant	NR	7e-06	5.1549	1.59584	[1.301045276-1.95742924]	GCST90296481
rs11813871	36810956	Foss-Skiftesvik J	Neuro Oncol	www.ncbi.nlm.nih.gov/pubmed/36810956	10q24.1	97068959		SLIT1			ENSG00000187122			rs11813871-?	intron_variant	NR	5e-06	5.30103	2.78292	[1.794021952-4.316910567]	GCST90296481
rs11958614	36810956	Foss-Skiftesvik J	Neuro Oncol	www.ncbi.nlm.nih.gov/pubmed/36810956	5q33.1	151819211		G3BP1 - GLRA1	ENSG00000145907	ENSG00000145888		6300	3302	rs11958614-?	intergenic_variant	NR	1e-06	6	2.43683	[1.697037358-3.499135717]	GCST90296481
rs12345442	36810956	Foss-Skiftesvik J	Neuro Oncol	www.ncbi.nlm.nih.gov/pubmed/36810956	9q34.2	133693530		SARDH			ENSG00000123453			rs12345442-?	intron_variant	NR	1e-06	6	15.1227	[5.051958551-45.26906919]	GCST90296481
rs12380579	36810956	Foss-Skiftesvik J	Neuro Oncol	www.ncbi.nlm.nih.gov/pubmed/36810956	9p21.3	24230640		ELAVL2 - IZUMO3	ENSG00000107105	ENSG00000205442		404288	312312	rs12380579-?	intergenic_variant	NR	7e-06	5.1549	4.61172	[2.370222897-8.972963495]	GCST90296481
rs12523332	36810956	Foss-Skiftesvik J	Neuro Oncol	www.ncbi.nlm.nih.gov/pubmed/36810956	5q11.2	58357692		LINC02101 - PLK2	ENSG00000248132	ENSG00000145632		98138	96290	rs12523332-?	intergenic_variant	NR	4e-06	5.39794	3.88919	[2.184039186-6.925595215]	GCST90296481
rs12787909	36810956	Foss-Skiftesvik J	Neuro Oncol	www.ncbi.nlm.nih.gov/pubmed/36810956	11q23.3	117675767		DSCAML1			ENSG00000177103			rs12787909-?	intron_variant	NR	3e-07	6.52288	3.51732	[2.172190271-5.695429437]	GCST90296481
rs13014348	36810956	Foss-Skiftesvik J	Neuro Oncol	www.ncbi.nlm.nih.gov/pubmed/36810956	2p12	75397087		TACR1 - GAPDHP57	ENSG00000115353	ENSG00000236167		197567	58907	rs13014348-?	intron_variant	NR	1e-06	6	6.36809	[3.014879914-13.45081905]	GCST90296481
rs13080935	36810956	Foss-Skiftesvik J	Neuro Oncol	www.ncbi.nlm.nih.gov/pubmed/36810956	3q13.11	103774012		TUBBP11 - RAP1BP2	ENSG00000243195	ENSG00000214405		143100	289027	rs13080935-?	intergenic_variant	NR	3e-06	5.52288	19.8122	[5.652489118-69.44284221]	GCST90296481
rs137951248	36810956	Foss-Skiftesvik J	Neuro Oncol	www.ncbi.nlm.nih.gov/pubmed/36810956	8q22.2	99433962		VPS13B			ENSG00000132549			rs137951248-?	intron_variant	NR	7e-06	5.1549	5.30898	[2.566728164-10.9810164]	GCST90296481
rs138094362	36810956	Foss-Skiftesvik J	Neuro Oncol	www.ncbi.nlm.nih.gov/pubmed/36810956	11q23.3	119367036		USP2-AS1, USP2			ENSG00000245248, ENSG00000036672			rs138094362-?	intron_variant	NR	6e-06	5.22185	2.00531	[1.482550625-2.712405827]	GCST90296481
rs138299766	36810956	Foss-Skiftesvik J	Neuro Oncol	www.ncbi.nlm.nih.gov/pubmed/36810956	6q16.2	99730308		Y_RNA - MCHR2	ENSG00000251986	ENSG00000152034		87961	188211	rs138299766-?	intergenic_variant	NR	9e-06	5.04576	4.9116	[2.431596409-9.920982909]	GCST90296481
rs138457436	36810956	Foss-Skiftesvik J	Neuro Oncol	www.ncbi.nlm.nih.gov/pubmed/36810956	6p22.3	16291420		GMPR			ENSG00000137198			rs138457436-?	intron_variant	NR	5e-07	6.30103	6.91574	[3.25113446-14.71100716]	GCST90296481
rs138512159	36810956	Foss-Skiftesvik J	Neuro Oncol	www.ncbi.nlm.nih.gov/pubmed/36810956	2p15	62526270		TMEM17 - RPL21P37	ENSG00000186889	ENSG00000229503		14376	6313	rs138512159-?	intergenic_variant	NR	5e-06	5.30103	14.8887	[4.670471359-47.46250353]	GCST90296481
rs138561978	36810956	Foss-Skiftesvik J	Neuro Oncol	www.ncbi.nlm.nih.gov/pubmed/36810956	2q37.3	238460497		ASB1 - LINC01107	ENSG00000065802	ENSG00000225493		8247	38181	rs138561978-?	intergenic_variant	NR	7e-06	5.1549	3.47328	[2.020126231-5.9717499]	GCST90296481
rs138701609	36810956	Foss-Skiftesvik J	Neuro Oncol	www.ncbi.nlm.nih.gov/pubmed/36810956	21q21.1	22570124		MAPK6P2 - MIR6130	ENSG00000223488	ENSG00000275469		131775	509160	rs138701609-?	intergenic_variant	NR	7e-06	5.1549	5.39083	[2.586961446-11.23367541]	GCST90296481
rs184833898	36810956	Foss-Skiftesvik J	Neuro Oncol	www.ncbi.nlm.nih.gov/pubmed/36810956	12q21.32	86936044		MGAT4C - RPL23AP68	ENSG00000182050	ENSG00000242850		97140	233941	rs184833898-?	intergenic_variant	NR	9e-06	5.04576	17.8642	[5.00171073-63.8042626]	GCST90296481
rs185553959	36810956	Foss-Skiftesvik J	Neuro Oncol	www.ncbi.nlm.nih.gov/pubmed/36810956	11q23.2	113735193		ZW10			ENSG00000086827			rs185553959-?	intron_variant	NR	5e-07	6.30103	18.6249	[5.974521435-58.06110555]	GCST90296481
rs186110847	36810956	Foss-Skiftesvik J	Neuro Oncol	www.ncbi.nlm.nih.gov/pubmed/36810956	11q22.1	98036148		LINC02713 - CNTN5	ENSG00000255502	ENSG00000149972		76590	984801	rs186110847-?	intergenic_variant	NR	3e-06	5.52288	3.66453	[2.131359417-6.300569335]	GCST90296481
rs186370342	36810956	Foss-Skiftesvik J	Neuro Oncol	www.ncbi.nlm.nih.gov/pubmed/36810956	11q14.3	92347966		FAT3			ENSG00000165323			rs186370342-?	intron_variant	NR	9e-06	5.04576	5.08808	[2.479289433-10.44191505]	GCST90296481
rs186984001	36810956	Foss-Skiftesvik J	Neuro Oncol	www.ncbi.nlm.nih.gov/pubmed/36810956	12q21.33	91048372		EPYC - KERA	ENSG00000083782	ENSG00000139330		43346	2119	rs186984001-?	intergenic_variant	NR	6e-06	5.22185	15.8679	[4.798522222-52.47264572]	GCST90296481
rs187079057	36810956	Foss-Skiftesvik J	Neuro Oncol	www.ncbi.nlm.nih.gov/pubmed/36810956	5q12.3	66621976		MAST4			ENSG00000069020			rs187079057-?	intron_variant	NR	6e-06	5.22185	19.3773	[5.34302515-70.27442959]	GCST90296481
rs187174763	36810956	Foss-Skiftesvik J	Neuro Oncol	www.ncbi.nlm.nih.gov/pubmed/36810956	2p13.3	69675861		ANXA4			ENSG00000196975			rs187174763-?	intergenic_variant	NR	5e-06	5.30103	2.89736	[1.832622498-4.580700802]	GCST90296481
rs187225666	36810956	Foss-Skiftesvik J	Neuro Oncol	www.ncbi.nlm.nih.gov/pubmed/36810956	5q12.1	63027873		ISCA1P1 - HTR1A	ENSG00000217416	ENSG00000178394		250610	930001	rs187225666-?	intergenic_variant	NR	2e-06	5.69897	5.73736	[2.790196435-11.79750419]	GCST90296481
rs187322128	36810956	Foss-Skiftesvik J	Neuro Oncol	www.ncbi.nlm.nih.gov/pubmed/36810956	20p11.23	20988460		LINC03083 - LINC00237	ENSG00000234104	ENSG00000225127		15894	68916	rs187322128-?	intergenic_variant	NR	1e-05	5	16.4809	[4.767928815-56.96790277]	GCST90296481
rs187356387	36810956	Foss-Skiftesvik J	Neuro Oncol	www.ncbi.nlm.nih.gov/pubmed/36810956	3q27.2	185898384		IGF2BP2 - TRA2B	ENSG00000073792	ENSG00000136527		73323	16174	rs187356387-?	intergenic_variant	NR	8e-06	5.09691	21.3532	[5.56688694-81.90532442]	GCST90296481
rs187599478	36810956	Foss-Skiftesvik J	Neuro Oncol	www.ncbi.nlm.nih.gov/pubmed/36810956	19q13.12	35479884		FFAR2 - KRTDAP	ENSG00000126262	ENSG00000188508		28117	7440	rs187599478-?	intergenic_variant	NR	2e-06	5.69897	3.83243	[2.19390706-6.694698871]	GCST90296481
rs187675208	36810956	Foss-Skiftesvik J	Neuro Oncol	www.ncbi.nlm.nih.gov/pubmed/36810956	2q32.2	188776584		DIRC1			ENSG00000174325			rs187675208-?	intron_variant	NR	3e-08	7.52288	32.0982	[9.464273261-108.861453]	GCST90296481
rs187828189	36810956	Foss-Skiftesvik J	Neuro Oncol	www.ncbi.nlm.nih.gov/pubmed/36810956	18p11.21	12394065		AFG3L2 - RNU7-129P	ENSG00000141385	ENSG00000251937		16592	6347	rs187828189-?	intron_variant	NR	5e-07	6.30103	26.677	[7.437003408-95.69174159]	GCST90296481
rs187837723	36810956	Foss-Skiftesvik J	Neuro Oncol	www.ncbi.nlm.nih.gov/pubmed/36810956	13q34	109607085		LINC00399 - LINC00676	ENSG00000229792	ENSG00000234854		205444	121197	rs187837723-?	intron_variant	NR	2e-06	5.69897	11.952	[4.337872411-32.9310506]	GCST90296481
rs187954477	36810956	Foss-Skiftesvik J	Neuro Oncol	www.ncbi.nlm.nih.gov/pubmed/36810956	22q13.31	44273757		SHISAL1			ENSG00000138944			rs187954477-?	intron_variant	NR	5e-06	5.30103	11.3885	[3.992397789-32.48596013]	GCST90296481
rs188105734	36810956	Foss-Skiftesvik J	Neuro Oncol	www.ncbi.nlm.nih.gov/pubmed/36810956	11q12.1	57608361		SERPING1			ENSG00000149131			rs188105734-?	intron_variant	NR	1e-06	6	17.4336	[5.479533667-55.46654244]	GCST90296481
rs188173401	36810956	Foss-Skiftesvik J	Neuro Oncol	www.ncbi.nlm.nih.gov/pubmed/36810956	21q21.3	27433299		RPL10P1 - NCSTNP1	ENSG00000217026	ENSG00000219592		12276	58819	rs188173401-?	intron_variant	NR	6e-09	8.22185	21.7345	[7.697410703-61.36968601]	GCST90296481
rs188189853	36810956	Foss-Skiftesvik J	Neuro Oncol	www.ncbi.nlm.nih.gov/pubmed/36810956	4q13.2	69237595		UGT2B11 - UGT2B28	ENSG00000213759	ENSG00000135226		22847	42880	rs188189853-?	intergenic_variant	NR	5e-06	5.30103	3.50714	[2.049434702-6.001659414]	GCST90296481
rs188272849	36810956	Foss-Skiftesvik J	Neuro Oncol	www.ncbi.nlm.nih.gov/pubmed/36810956	12q14.3	65061511		WIF1			ENSG00000156076			rs188272849-?	intron_variant	NR	4e-06	5.39794	11.7154	[4.116667595-33.33993741]	GCST90296481
rs188527649	36810956	Foss-Skiftesvik J	Neuro Oncol	www.ncbi.nlm.nih.gov/pubmed/36810956	2p13.3	70308273		FAM136A - BRD7P6	ENSG00000035141	ENSG00000235289		6206	44737	rs188527649-?	intergenic_variant	NR	2e-06	5.69897	13.8738	[4.736658835-40.63655374]	GCST90296481
rs188759633	36810956	Foss-Skiftesvik J	Neuro Oncol	www.ncbi.nlm.nih.gov/pubmed/36810956	2p25.1	9084685		RPL30P3 - ASAP2	ENSG00000223640	ENSG00000151693		2958	122073	rs188759633-?	intron_variant	NR	7e-06	5.1549	20.9806	[5.587880187-78.77533971]	GCST90296481
rs188936023	36810956	Foss-Skiftesvik J	Neuro Oncol	www.ncbi.nlm.nih.gov/pubmed/36810956	4q13.2	65890446		RNU2-40P - IFITM3P1	ENSG00000222765	ENSG00000236562		83011	203696	rs188936023-?	intergenic_variant	NR	3e-06	5.52288	9.18067	[3.617228048-23.30090032]	GCST90296481
rs189341148	36810956	Foss-Skiftesvik J	Neuro Oncol	www.ncbi.nlm.nih.gov/pubmed/36810956	13q34	111939727		LINC00354 - SOX1-OT	ENSG00000226903	ENSG00000224243		25896	117118	rs189341148-?	intergenic_variant	NR	6e-07	6.22185	26.4062	[7.312637384-95.35397312]	GCST90296481
rs189505696	36810956	Foss-Skiftesvik J	Neuro Oncol	www.ncbi.nlm.nih.gov/pubmed/36810956	12q14.3	65305641		MSRB3			ENSG00000174099			rs189505696-?	intron_variant	NR	5e-06	5.30103	11.6744	[4.063871131-33.53749276]	GCST90296481
rs189518024	36810956	Foss-Skiftesvik J	Neuro Oncol	www.ncbi.nlm.nih.gov/pubmed/36810956	16q23.2	79896598		LINC01228 - DYNLRB2-AS1	ENSG00000261082	ENSG00000259867		69413	258381	rs189518024-?	intergenic_variant	NR	2e-06	5.69897	23.7267	[6.409056063-87.83745463]	GCST90296481
rs189738842	36810956	Foss-Skiftesvik J	Neuro Oncol	www.ncbi.nlm.nih.gov/pubmed/36810956	6q16.2	99571785		TSTD3			ENSG00000279170			rs189738842-?	intergenic_variant	NR	2e-07	6.69897	6.04723	[3.069872409-11.9122109]	GCST90296481
rs189847800	36810956	Foss-Skiftesvik J	Neuro Oncol	www.ncbi.nlm.nih.gov/pubmed/36810956	16q23.1	77028030		LINC02125 - MON1B	ENSG00000250514	ENSG00000103111		99621	162805	rs189847800-?	intron_variant	NR	8e-06	5.09691	8.357	[3.298513789-21.17302572]	GCST90296481
rs189911761	36810956	Foss-Skiftesvik J	Neuro Oncol	www.ncbi.nlm.nih.gov/pubmed/36810956	15q25.3	85624026		AKAP13, AKAP13-AS1			ENSG00000170776, ENSG00000259367			rs189911761-?	intron_variant	NR	5e-06	5.30103	15.3651	[4.780418046-49.38624776]	GCST90296481
rs190068978	36810956	Foss-Skiftesvik J	Neuro Oncol	www.ncbi.nlm.nih.gov/pubmed/36810956	5q12.3	64754974		SREK1IP1			ENSG00000153006			rs190068978-?	intron_variant	NR	5e-08	7.30103	25.1184	[7.893376578-79.93197816]	GCST90296481
rs190330880	36810956	Foss-Skiftesvik J	Neuro Oncol	www.ncbi.nlm.nih.gov/pubmed/36810956	18q12.3	45349873		SLC14A2			ENSG00000132874			rs190330880-?	intron_variant	NR	6e-06	5.22185	18.0203	[5.146289657-63.10020384]	GCST90296481
rs190441790	36810956	Foss-Skiftesvik J	Neuro Oncol	www.ncbi.nlm.nih.gov/pubmed/36810956	10p15.1	5032283		AKR1C2 - AKR1C3	ENSG00000151632	ENSG00000196139		14252	3071	rs190441790-?	intergenic_variant	NR	8e-06	5.09691	5.03242	[2.478258263-10.21895164]	GCST90296481
rs190768506	36810956	Foss-Skiftesvik J	Neuro Oncol	www.ncbi.nlm.nih.gov/pubmed/36810956	5q13.3	74220254		LINC01331			ENSG00000248673			rs190768506-?	intron_variant	NR	6e-06	5.22185	12.1569	[4.11487312-35.9163276]	GCST90296481
rs190861735	36810956	Foss-Skiftesvik J	Neuro Oncol	www.ncbi.nlm.nih.gov/pubmed/36810956	22q11.23	24649933		BCRP3, BCRP3			ENSG00000284128, ENSG00000215481			rs190861735-?	non_coding_transcript_exon_variant	NR	1e-06	6	9.73765	[3.899607862-24.31574298]	GCST90296481
rs190965511	36810956	Foss-Skiftesvik J	Neuro Oncol	www.ncbi.nlm.nih.gov/pubmed/36810956	13q13.3	38651477		LINC00437			ENSG00000236354			rs190965511-?	intron_variant	NR	8e-07	6.09691	11.9246	[4.463155379-31.85976728]	GCST90296481
rs191227156	36810956	Foss-Skiftesvik J	Neuro Oncol	www.ncbi.nlm.nih.gov/pubmed/36810956	10q26.2	126755435		C10orf90			ENSG00000154493			rs191227156-?	intergenic_variant	NR	2e-06	5.69897	24.0492	[6.5229583-88.66560089]	GCST90296481
rs191583081	36810956	Foss-Skiftesvik J	Neuro Oncol	www.ncbi.nlm.nih.gov/pubmed/36810956	15q11.2	23942225		PWRN4			ENSG00000260232			rs191583081-?	intron_variant	NR	2e-06	5.69897	12.3976	[4.445231728-34.57628353]	GCST90296481
rs191636053	36810956	Foss-Skiftesvik J	Neuro Oncol	www.ncbi.nlm.nih.gov/pubmed/36810956	15q24.1	74541294		ARID3B			ENSG00000179361			rs191636053-?	5_prime_UTR_variant	NR	6e-06	5.22185	5.68823	[2.681949619-12.0643642]	GCST90296481
rs191695598	36810956	Foss-Skiftesvik J	Neuro Oncol	www.ncbi.nlm.nih.gov/pubmed/36810956	17q24.2	68557524		FAM20A			ENSG00000108950			rs191695598-?	non_coding_transcript_exon_variant	NR	3e-06	5.52288	21.8303	[6.038333118-78.92294526]	GCST90296481
rs191772972	36810956	Foss-Skiftesvik J	Neuro Oncol	www.ncbi.nlm.nih.gov/pubmed/36810956	4p15.32	15477159		CC2D2A			ENSG00000048342			rs191772972-?	intron_variant	NR	4e-06	5.39794	12.6227	[4.28008128-37.2267653]	GCST90296481
rs191813150	36810956	Foss-Skiftesvik J	Neuro Oncol	www.ncbi.nlm.nih.gov/pubmed/36810956	2p25.1	9890303		TAF1B			ENSG00000115750			rs191813150-?	intron_variant	NR	4e-06	5.39794	12.541	[4.261528932-36.90592104]	GCST90296481
rs191879513	36810956	Foss-Skiftesvik J	Neuro Oncol	www.ncbi.nlm.nih.gov/pubmed/36810956	11p15.4	4110552		RRM1			ENSG00000167325			rs191879513-?	intron_variant	NR	6e-06	5.22185	14.0877	[4.476744016-44.33187747]	GCST90296481
rs192237270	36810956	Foss-Skiftesvik J	Neuro Oncol	www.ncbi.nlm.nih.gov/pubmed/36810956	6q16.2	99464229		USP45, PNISR-AS1			ENSG00000123552, ENSG00000228506			rs192237270-?	intron_variant	NR	3e-06	5.52288	5.34414	[2.648845805-10.78197761]	GCST90296481
rs192246627	36810956	Foss-Skiftesvik J	Neuro Oncol	www.ncbi.nlm.nih.gov/pubmed/36810956	7q31.32	121753847		RN7SKP277 - PNPT1P2	ENSG00000252704	ENSG00000233272		17122	88521	rs192246627-?	intron_variant	NR	8e-06	5.09691	19.9954	[5.364225478-74.53344867]	GCST90296481
rs192499123	36810956	Foss-Skiftesvik J	Neuro Oncol	www.ncbi.nlm.nih.gov/pubmed/36810956	13q12.2	28171684		PAN3			ENSG00000152520			rs192499123-?	intron_variant	NR	8e-06	5.09691	15.3913	[4.629810785-51.16644776]	GCST90296481
rs192501830	36810956	Foss-Skiftesvik J	Neuro Oncol	www.ncbi.nlm.nih.gov/pubmed/36810956	11q21	94302053		ARPC3P3 - IZUMO1R	ENSG00000256745	ENSG00000183560		113056	2527	rs192501830-?	intergenic_variant	NR	1e-05	5	4.0792	[2.188481666-7.603373269]	GCST90296481
rs192629773	36810956	Foss-Skiftesvik J	Neuro Oncol	www.ncbi.nlm.nih.gov/pubmed/36810956	16p13.13	12069470		SNX29			ENSG00000048471			rs192629773-?	intron_variant	NR	8e-06	5.09691	19.9175	[5.346488552-74.19969206]	GCST90296481
rs192750724	36810956	Foss-Skiftesvik J	Neuro Oncol	www.ncbi.nlm.nih.gov/pubmed/36810956	2q14.1	115775887		DPP10			ENSG00000175497			rs192750724-?	intron_variant	NR	4e-06	5.39794	12.7369	[4.316237182-37.58541214]	GCST90296481
rs192900905	36810956	Foss-Skiftesvik J	Neuro Oncol	www.ncbi.nlm.nih.gov/pubmed/36810956	2p25.1	9358612		ASAP2			ENSG00000151693			rs192900905-?	intron_variant	NR	9e-06	5.04576	18.0853	[5.043801179-64.84760638]	GCST90296481
rs78019862	36810956	Foss-Skiftesvik J	Neuro Oncol	www.ncbi.nlm.nih.gov/pubmed/36810956	6p22.3	15320697		JARID2			ENSG00000008083			rs78019862-?	intron_variant	NR	2e-06	5.69897	27.8185	[6.990052032-110.7097598]	GCST90296481
rs78052195	36810956	Foss-Skiftesvik J	Neuro Oncol	www.ncbi.nlm.nih.gov/pubmed/36810956	8q21.13	80818900		ZNF704			ENSG00000164684			rs78052195-?	intron_variant	NR	1e-07	7	25.4547	[7.652466392-84.67090194]	GCST90296481
rs78204099	36810956	Foss-Skiftesvik J	Neuro Oncol	www.ncbi.nlm.nih.gov/pubmed/36810956	2q14.1	117696723		RNU7-190P - DDX18	ENSG00000239185	ENSG00000088205		556948	117950	rs78204099-?	intergenic_variant	NR	4e-06	5.39794	13.2288	[4.420142786-39.59203652]	GCST90296481
rs78263530	36810956	Foss-Skiftesvik J	Neuro Oncol	www.ncbi.nlm.nih.gov/pubmed/36810956	2p16.1	57156196		EIF2S2P7 - ACTG1P22	ENSG00000271115	ENSG00000271615		106860	608758	rs78263530-?	intergenic_variant	NR	9e-08	7.04576	9.05122	[4.040465871-20.27604216]	GCST90296481
rs7868459	36810956	Foss-Skiftesvik J	Neuro Oncol	www.ncbi.nlm.nih.gov/pubmed/36810956	9p21.2	27253389		REXO6P, REXO6P			ENSG00000283945, ENSG00000291187			rs7868459-?	intron_variant	NR	8e-06	5.09691	0.0889572	[0.030748318-0.257359845]	GCST90296481
rs78933558	36810956	Foss-Skiftesvik J	Neuro Oncol	www.ncbi.nlm.nih.gov/pubmed/36810956	2q31.3	181791152		RNU6ATAC19P - ITPRID2-DT	ENSG00000221023	ENSG00000260742		52437	96699	rs78933558-?	regulatory_region_variant	NR	3e-06	5.52288	5.2075	[2.605519293-10.40792984]	GCST90296481
rs78966271	36810956	Foss-Skiftesvik J	Neuro Oncol	www.ncbi.nlm.nih.gov/pubmed/36810956	8q21.13	77576808		HIGD1AP18 - PKIA-AS1	ENSG00000253952	ENSG00000254266		562780	590825	rs78966271-?	intergenic_variant	NR	1e-06	6	5.2899	[2.684890648-10.42242776]	GCST90296481
rs79255317	36810956	Foss-Skiftesvik J	Neuro Oncol	www.ncbi.nlm.nih.gov/pubmed/36810956	8p23.2	3504512		CSMD1			ENSG00000183117			rs79255317-?	intron_variant	NR	1e-06	6	2.96982	[1.911881814-4.613154978]	GCST90296481
rs7926502	36810956	Foss-Skiftesvik J	Neuro Oncol	www.ncbi.nlm.nih.gov/pubmed/36810956	11p13	32053334		LINC03031 - U3	ENSG00000254584	ENSG00000276366		3	28430	rs7926502-?	intron_variant	NR	8e-06	5.09691	4.84719	[2.424768364-9.689705177]	GCST90296481
rs79343488	36810956	Foss-Skiftesvik J	Neuro Oncol	www.ncbi.nlm.nih.gov/pubmed/36810956	22q12.1	27133838		RNU6-1066P - LINC01638	ENSG00000200443	ENSG00000233521		97847	26023	rs79343488-?	intergenic_variant	NR	4e-06	5.39794	4.09923	[2.250688119-7.466034489]	GCST90296481
rs79629155	36810956	Foss-Skiftesvik J	Neuro Oncol	www.ncbi.nlm.nih.gov/pubmed/36810956	6p21.2	37112626		RPL12P2 - PIM1	ENSG00000216412	ENSG00000137193		20820	57526	rs79629155-?	intron_variant	NR	8e-06	5.09691	4.4696	[2.318897831-8.615026965]	GCST90296481
rs79737742	36810956	Foss-Skiftesvik J	Neuro Oncol	www.ncbi.nlm.nih.gov/pubmed/36810956	10q24.2	98069641		CRTAC1 - R3HCC1L	ENSG00000095713	ENSG00000166024		38813	64967	rs79737742-?	intergenic_variant	NR	5e-06	5.30103	3.42945	[2.017437214-5.829737654]	GCST90296481
rs79805888	36810956	Foss-Skiftesvik J	Neuro Oncol	www.ncbi.nlm.nih.gov/pubmed/36810956	4q13.3	72059610		NPFFR2			ENSG00000056291			rs79805888-?	intron_variant	NR	7e-06	5.1549	14.6949	[4.545092139-47.5105599]	GCST90296481
rs79925658	36810956	Foss-Skiftesvik J	Neuro Oncol	www.ncbi.nlm.nih.gov/pubmed/36810956	4q24	104489266		CXXC4			ENSG00000168772			rs79925658-?	3_prime_UTR_variant	NR	1e-05	5	17.1483	[4.862827214-60.47197291]	GCST90296481
rs79932869	36810956	Foss-Skiftesvik J	Neuro Oncol	www.ncbi.nlm.nih.gov/pubmed/36810956	20p11.23	18426366		DZANK1			ENSG00000089091			rs79932869-?	intron_variant	NR	1e-06	6	11.1775	[4.18845529-29.82861]	GCST90296481
rs80080127	36810956	Foss-Skiftesvik J	Neuro Oncol	www.ncbi.nlm.nih.gov/pubmed/36810956	10q21.3	66022243		CTNNA3			ENSG00000183230			rs80080127-?	intron_variant	NR	6e-06	5.22185	1.54249	[1.277927979-1.861830233]	GCST90296481
rs8036106	36810956	Foss-Skiftesvik J	Neuro Oncol	www.ncbi.nlm.nih.gov/pubmed/36810956	15q25.3	88374682		NTRK3-AS1 - MRPL46	ENSG00000260305	ENSG00000259494		103616	84786	rs8036106-?	intergenic_variant	NR	8e-06	5.09691	2.11785	[1.523965776-2.943160488]	GCST90296481
rs8053662	36810956	Foss-Skiftesvik J	Neuro Oncol	www.ncbi.nlm.nih.gov/pubmed/36810956	16q22.2	71510073		ZNF19			ENSG00000157429			rs8053662-?	intron_variant	NR	8e-06	5.09691	1.27303	[1.145402381-1.414878979]	GCST90296481
rs8072388	36810956	Foss-Skiftesvik J	Neuro Oncol	www.ncbi.nlm.nih.gov/pubmed/36810956	17p13.3	548149		VPS53			ENSG00000141252			rs8072388-?	intron_variant	NR	1e-06	6	2.4068	[1.687992579-3.431714533]	GCST90296481
rs9393702	36810956	Foss-Skiftesvik J	Neuro Oncol	www.ncbi.nlm.nih.gov/pubmed/36810956	6p24.3	9313200		HULC - OFCC1	ENSG00000285219	ENSG00000181355		19067	283097	rs9393702-?	intergenic_variant	NR	8e-07	6.09691	1.2025	[1.117283173-1.294209391]	GCST90296481
rs9439581	36810956	Foss-Skiftesvik J	Neuro Oncol	www.ncbi.nlm.nih.gov/pubmed/36810956	1p36.31	5528786		LINC02782 - MIR4689	ENSG00000231510	ENSG00000264101		437887	333886	rs9439581-?	intergenic_variant	NR	1e-06	6	8.904	[3.71049021-21.36675053]	GCST90296481
rs999733	36810956	Foss-Skiftesvik J	Neuro Oncol	www.ncbi.nlm.nih.gov/pubmed/36810956	10q26.3	128803963		LINC01163 - LINC02667	ENSG00000280953	ENSG00000224190		486237	108834	rs999733-?	intergenic_variant	NR	1e-06	6	3.48476	[2.095885213-5.794006377]	GCST90296481
rs180805094	36810956	Foss-Skiftesvik J	Neuro Oncol	www.ncbi.nlm.nih.gov/pubmed/36810956	12p13.2	12536932		DUSP16			ENSG00000111266			rs180805094-?	intron_variant	NR	3e-06	5.52288	20.9974	[5.877808568-75.0095921]	GCST90296481
rs180950937	36810956	Foss-Skiftesvik J	Neuro Oncol	www.ncbi.nlm.nih.gov/pubmed/36810956	2p16.1	57652633		EIF2S2P7 - ACTG1P22	ENSG00000271115	ENSG00000271615		603297	112321	rs180950937-?	intron_variant	NR	1e-07	7	22.4054	[7.028406439-71.42443231]	GCST90296481
rs181275719	36810956	Foss-Skiftesvik J	Neuro Oncol	www.ncbi.nlm.nih.gov/pubmed/36810956	5q35.2	173551681		RNU6-500P - LINC02995	ENSG00000199219	ENSG00000253955		189441	26594	rs181275719-?	intergenic_variant	NR	1e-06	6	21.1957	[6.228851712-72.12552472]	GCST90296481
rs181320827	36810956	Foss-Skiftesvik J	Neuro Oncol	www.ncbi.nlm.nih.gov/pubmed/36810956	5q14.2	82489231		ATP6AP1L - RPL5P16	ENSG00000205464	ENSG00000240411		170931	288566	rs181320827-?	intron_variant	NR	7e-06	5.1549	3.96498	[2.17143448-7.239933346]	GCST90296481
rs181429443	36810956	Foss-Skiftesvik J	Neuro Oncol	www.ncbi.nlm.nih.gov/pubmed/36810956	12q21.33	91564320		LINC02823 - LINC03130	ENSG00000258100	ENSG00000258125		195711	115811	rs181429443-?	intron_variant	NR	7e-06	5.1549	15.8727	[4.755947785-52.97414689]	GCST90296481
rs181469246	36810956	Foss-Skiftesvik J	Neuro Oncol	www.ncbi.nlm.nih.gov/pubmed/36810956	10q26.13	124245682		CHST15 - OAT	ENSG00000182022	ENSG00000065154		151984	151616	rs181469246-?	intergenic_variant	NR	3e-06	5.52288	12.6177	[4.341726152-36.6688639]	GCST90296481
rs181484081	36810956	Foss-Skiftesvik J	Neuro Oncol	www.ncbi.nlm.nih.gov/pubmed/36810956	2p22.3	36093282		MRPL50P1 - RPL21P36	ENSG00000234587	ENSG00000233752		368140	206106	rs181484081-?	intergenic_variant	NR	3e-06	5.52288	3.84702	[2.178219936-6.794354182]	GCST90296481
rs181569363	36810956	Foss-Skiftesvik J	Neuro Oncol	www.ncbi.nlm.nih.gov/pubmed/36810956	5q23.1	116644332		SEMA6A-AS2 - RPS17P2	ENSG00000249167	ENSG00000197575		33132	71911	rs181569363-?	intergenic_variant	NR	5e-06	5.30103	8.15801	[3.326457753-20.00719582]	GCST90296481
rs181651409	36810956	Foss-Skiftesvik J	Neuro Oncol	www.ncbi.nlm.nih.gov/pubmed/36810956	12q14.3	65456218		MSRB3			ENSG00000174099			rs181651409-?	intron_variant	NR	5e-06	5.30103	11.7894	[4.087035947-34.00746298]	GCST90296481
rs182167367	36810956	Foss-Skiftesvik J	Neuro Oncol	www.ncbi.nlm.nih.gov/pubmed/36810956	4q31.22	147038446		TTC29 - MIR548G	ENSG00000137473	ENSG00000221369		92564	306183	rs182167367-?	intergenic_variant	NR	9e-06	5.04576	18.2908	[5.080166314-65.85504245]	GCST90296481
rs182548820	36810956	Foss-Skiftesvik J	Neuro Oncol	www.ncbi.nlm.nih.gov/pubmed/36810956	5q13.1	68129079		LINC02997 - RNU6-1232P	ENSG00000249364	ENSG00000252108		322479	29982	rs182548820-?	intergenic_variant	NR	2e-08	7.69897	11.9544	[5.006134198-28.54654748]	GCST90296481
rs182572253	36810956	Foss-Skiftesvik J	Neuro Oncol	www.ncbi.nlm.nih.gov/pubmed/36810956	5q12.3	64652277		RGS7BP - MRPL49P1	ENSG00000186479	ENSG00000224296		39958	22576	rs182572253-?	intergenic_variant	NR	9e-08	7.04576	26.2824	[7.941673331-86.97980802]	GCST90296481
rs182597424	36810956	Foss-Skiftesvik J	Neuro Oncol	www.ncbi.nlm.nih.gov/pubmed/36810956	20q13.13	48061937		LINC01523 - LINC03079	ENSG00000229522	ENSG00000276923		42750	11932	rs182597424-?	intron_variant	NR	5e-07	6.30103	25.0782	[7.126897454-88.24561445]	GCST90296481
rs182720187	36810956	Foss-Skiftesvik J	Neuro Oncol	www.ncbi.nlm.nih.gov/pubmed/36810956	2q14.1	114832458		DPP10-AS3, DPP10			ENSG00000231538, ENSG00000175497			rs182720187-?	intron_variant	NR	8e-07	6.09691	17.2999	[5.572367453-53.70896857]	GCST90296481
rs182874906	36810956	Foss-Skiftesvik J	Neuro Oncol	www.ncbi.nlm.nih.gov/pubmed/36810956	4q28.1	123310516		AFG2A			ENSG00000145375			rs182874906-?	intron_variant	NR	1e-05	5	11.2032	[3.837664583-32.70526258]	GCST90296481
rs183454872	36810956	Foss-Skiftesvik J	Neuro Oncol	www.ncbi.nlm.nih.gov/pubmed/36810956	5q14.1	80936732		MSH3 - RASGRF2-AS1	ENSG00000113318	ENSG00000251450		59585	10957	rs183454872-?	intergenic_variant	NR	3e-07	6.52288	12.2093	[4.669331903-31.92482754]	GCST90296481
rs183540549	36810956	Foss-Skiftesvik J	Neuro Oncol	www.ncbi.nlm.nih.gov/pubmed/36810956	14q31.1	82105007		EIF3LP1 - Metazoa_SRP	ENSG00000258501	ENSG00000276839		187119	324865	rs183540549-?	intergenic_variant	NR	8e-06	5.09691	22.4166	[5.703796467-88.09960065]	GCST90296481
rs184020470	36810956	Foss-Skiftesvik J	Neuro Oncol	www.ncbi.nlm.nih.gov/pubmed/36810956	7p11.2	56812259		CICP28 - MIR4283-1	ENSG00000277253	ENSG00000264426		4111	143526	rs184020470-?	non_coding_transcript_exon_variant	NR	9e-07	6.04576	3.72438	[2.206015617-6.287804728]	GCST90296481
rs184053695	36810956	Foss-Skiftesvik J	Neuro Oncol	www.ncbi.nlm.nih.gov/pubmed/36810956	3q21.2	125786764		LINC02614			ENSG00000241288			rs184053695-?	intron_variant	NR	3e-06	5.52288	16.3528	[5.046000756-52.99534079]	GCST90296481
rs184055314	36810956	Foss-Skiftesvik J	Neuro Oncol	www.ncbi.nlm.nih.gov/pubmed/36810956	5p14.1	25533588		LINC02211 - RNU6-374P	ENSG00000245662	ENSG00000201016		209202	167629	rs184055314-?	intergenic_variant	NR	1e-06	6	17.7911	[5.568935931-56.83748186]	GCST90296481
rs184112038	36810956	Foss-Skiftesvik J	Neuro Oncol	www.ncbi.nlm.nih.gov/pubmed/36810956	6p25.1	6736608		LY86 - BTF3P7	ENSG00000112799	ENSG00000219986		81625	58307	rs184112038-?	intron_variant	NR	4e-06	5.39794	10.7833	[3.928304862-29.60052211]	GCST90296481
rs184349106	36810956	Foss-Skiftesvik J	Neuro Oncol	www.ncbi.nlm.nih.gov/pubmed/36810956	4q28.3	134705948		LINC02462 - EEF1A1P35	ENSG00000251291	ENSG00000250144		151422	339516	rs184349106-?	intron_variant	NR	7e-06	5.1549	5.94708	[2.735592367-12.92873043]	GCST90296481
rs184523096	36810956	Foss-Skiftesvik J	Neuro Oncol	www.ncbi.nlm.nih.gov/pubmed/36810956	12p13.2	12342644		MANSC1			ENSG00000111261			rs184523096-?	intron_variant	NR	1e-07	7	15.8902	[5.75025384-43.91061103]	GCST90296481
rs184702616	36810956	Foss-Skiftesvik J	Neuro Oncol	www.ncbi.nlm.nih.gov/pubmed/36810956	9q31.1	101389452		MRPL50			ENSG00000136897			rs184702616-?	3_prime_UTR_variant	NR	8e-06	5.09691	11.6057	[3.956896477-34.04012582]	GCST90296481
rs41298549	36810956	Foss-Skiftesvik J	Neuro Oncol	www.ncbi.nlm.nih.gov/pubmed/36810956	4q28.2	128287977		LINC02615, PGRMC2			ENSG00000251432, ENSG00000164040			rs41298549-?	regulatory_region_variant	NR	5e-06	5.30103	14.0849	[4.510193242-43.9854985]	GCST90296481
rs4300049	36810956	Foss-Skiftesvik J	Neuro Oncol	www.ncbi.nlm.nih.gov/pubmed/36810956	8q21.3	89322356		RPSAP74 - KRT8P4	ENSG00000253621	ENSG00000248231		78563	90265	rs4300049-?	regulatory_region_variant	NR	6e-06	5.22185	0.0253849	[0.005148551-0.125160295]	GCST90296481
rs45571136	36810956	Foss-Skiftesvik J	Neuro Oncol	www.ncbi.nlm.nih.gov/pubmed/36810956	10p12.31	21979694		DNAJC1			ENSG00000136770			rs45571136-?	intron_variant	NR	6e-06	5.22185	6.46433	[2.885678343-14.48103699]	GCST90296481
rs4703992	36810956	Foss-Skiftesvik J	Neuro Oncol	www.ncbi.nlm.nih.gov/pubmed/36810956	5q14.3	84458028		EDIL3-DT			ENSG00000250320			rs4703992-?	intron_variant	NR	4e-06	5.39794	0.0565913	[0.016656746-0.19226897]	GCST90296481
rs4708011	36810956	Foss-Skiftesvik J	Neuro Oncol	www.ncbi.nlm.nih.gov/pubmed/36810956	6q13	73039321		KCNQ5			ENSG00000185760			rs4708011-?	intron_variant	NR	2e-06	5.69897	0.17716	[0.08703926-0.360593498]	GCST90296481
rs503319	36810956	Foss-Skiftesvik J	Neuro Oncol	www.ncbi.nlm.nih.gov/pubmed/36810956	6q16.1	93040292		ATF1P1 - COPS5P1	ENSG00000219387	ENSG00000213187		151711	51684	rs503319-?	intergenic_variant	NR	6e-06	5.22185	0.807671	[0.736159847-0.886129656]	GCST90296481
rs533502319	36810956	Foss-Skiftesvik J	Neuro Oncol	www.ncbi.nlm.nih.gov/pubmed/36810956	10q26.3	132122219		JAKMIP3			ENSG00000188385			rs533502319-?	intron_variant	NR	4e-06	5.39794	20.1862	[5.60549855-72.69350203]	GCST90296481
rs534382666	36810956	Foss-Skiftesvik J	Neuro Oncol	www.ncbi.nlm.nih.gov/pubmed/36810956	4p15.1	33735687		MAPRE1P2 - RPL31P31	ENSG00000250076	ENSG00000239983		723941	232487	rs534382666-?	intergenic_variant	NR	7e-06	5.1549	4.41762	[2.305892954-8.463239331]	GCST90296481
rs535502072	36810956	Foss-Skiftesvik J	Neuro Oncol	www.ncbi.nlm.nih.gov/pubmed/36810956	20q11.22	33846613		CHMP4B			ENSG00000101421			rs535502072-?	intron_variant	NR	5e-06	5.30103	19.3676	[5.403527602-69.41812496]	GCST90296481
rs536452290	36810956	Foss-Skiftesvik J	Neuro Oncol	www.ncbi.nlm.nih.gov/pubmed/36810956	9p21.2	26042896		GARIN3P1 - LINC03106	ENSG00000270683	ENSG00000276759		104462	23779	rs536452290-?	intergenic_variant	NR	2e-06	5.69897	15.2778	[4.976326658-46.90423641]	GCST90296481
rs542163276	36810956	Foss-Skiftesvik J	Neuro Oncol	www.ncbi.nlm.nih.gov/pubmed/36810956	4q12	57488298		LINC02380 - SRIP1	ENSG00000248505	ENSG00000248660		9957	614849	rs542163276-?	intergenic_variant	NR	1e-06	6	30.2501	[7.675918803-119.2130228]	GCST90296481
rs543121870	36810956	Foss-Skiftesvik J	Neuro Oncol	www.ncbi.nlm.nih.gov/pubmed/36810956	2q34	213413478		SPAG16			ENSG00000144451			rs543121870-?	intron_variant	NR	9e-06	5.04576	20.0675	[5.33211516-75.5241143]	GCST90296481
rs545272078	36810956	Foss-Skiftesvik J	Neuro Oncol	www.ncbi.nlm.nih.gov/pubmed/36810956	20q11.23	35860442		PHF20			ENSG00000025293			rs545272078-?	intron_variant	NR	3e-07	6.52288	11.8473	[4.597073935-30.53214308]	GCST90296481
rs547782875	36810956	Foss-Skiftesvik J	Neuro Oncol	www.ncbi.nlm.nih.gov/pubmed/36810956	12q15	70819393		PTPRR			ENSG00000153233			rs547782875-?	intron_variant	NR	2e-06	5.69897	17.5701	[5.331006195-57.90825802]	GCST90296481
rs548197650	36810956	Foss-Skiftesvik J	Neuro Oncol	www.ncbi.nlm.nih.gov/pubmed/36810956	2q14.1	115001111		DPP10			ENSG00000175497			rs548197650-?	intron_variant	NR	1e-06	6	16.1094	[5.286413296-49.09022836]	GCST90296481
rs551834055	36810956	Foss-Skiftesvik J	Neuro Oncol	www.ncbi.nlm.nih.gov/pubmed/36810956	5p13.3	31679757		PDZD2			ENSG00000133401			rs551834055-?	intron_variant	NR	3e-06	5.52288	23.9867	[6.287880183-91.5033881]	GCST90296481
rs552228320	36810956	Foss-Skiftesvik J	Neuro Oncol	www.ncbi.nlm.nih.gov/pubmed/36810956	20q11.22	35746815		RBM39 - RPF2P1	ENSG00000131051	ENSG00000225357		4503	5999	rs552228320-?	regulatory_region_variant	NR	3e-08	7.52288	28.537	[8.709548913-93.50173572]	GCST90296481
rs55788050	36810956	Foss-Skiftesvik J	Neuro Oncol	www.ncbi.nlm.nih.gov/pubmed/36810956	6q27	166727323		RPS6KA2			ENSG00000071242			rs55788050-?	intron_variant	NR	2e-07	6.69897	5.0947	[2.758050253-9.410969717]	GCST90296481
rs55915819	36810956	Foss-Skiftesvik J	Neuro Oncol	www.ncbi.nlm.nih.gov/pubmed/36810956	20q13.12	46296886		CDH22			ENSG00000149654			rs55915819-?	intron_variant	NR	6e-06	5.22185	1.20611	[1.112106539-1.30805853]	GCST90296481
rs561281612	36810956	Foss-Skiftesvik J	Neuro Oncol	www.ncbi.nlm.nih.gov/pubmed/36810956	4p15.2	24326297		PPARGC1A - DHX15	ENSG00000109819	ENSG00000109606		422208	191144	rs561281612-?	intron_variant	NR	3e-06	5.52288	6.27579	[2.893028855-13.61396358]	GCST90296481
rs561611917	36810956	Foss-Skiftesvik J	Neuro Oncol	www.ncbi.nlm.nih.gov/pubmed/36810956	11q21	93679072		CEP295			ENSG00000166004			rs561611917-?	intron_variant	NR	8e-07	6.09691	18.6715	[5.827359606-59.82573981]	GCST90296481
rs56217307	36810956	Foss-Skiftesvik J	Neuro Oncol	www.ncbi.nlm.nih.gov/pubmed/36810956	17q25.3	82923302		TBCD			ENSG00000141556			rs56217307-?	intron_variant	NR	9e-06	5.04576	1.24807	[1.131563155-1.376577023]	GCST90296481
rs562567583	36810956	Foss-Skiftesvik J	Neuro Oncol	www.ncbi.nlm.nih.gov/pubmed/36810956	20q11.22	35589807		FER1L4			ENSG00000088340			rs562567583-?	intron_variant	NR	2e-07	6.69897	12.257	[4.745818906-31.65626262]	GCST90296481
rs56276625	36810956	Foss-Skiftesvik J	Neuro Oncol	www.ncbi.nlm.nih.gov/pubmed/36810956	7p22.1	4788006		AP5Z1			ENSG00000242802			rs56276625-?	intron_variant	NR	3e-06	5.52288	6.75106	[3.029664841-15.04353002]	GCST90296481
rs192908629	36810956	Foss-Skiftesvik J	Neuro Oncol	www.ncbi.nlm.nih.gov/pubmed/36810956	3q29	195567417		RPL31P64 - APOD	ENSG00000236425	ENSG00000189058		5837	1288	rs192908629-?	intergenic_variant	NR	8e-07	6.09691	11.6651	[4.396092156-30.95343567]	GCST90296481
rs192974482	36810956	Foss-Skiftesvik J	Neuro Oncol	www.ncbi.nlm.nih.gov/pubmed/36810956	4q28.1	123019629		AFG2A			ENSG00000145375			rs192974482-?	intron_variant	NR	6e-06	5.22185	15.6005	[4.767833458-51.04502059]	GCST90296481
rs193023908	36810956	Foss-Skiftesvik J	Neuro Oncol	www.ncbi.nlm.nih.gov/pubmed/36810956	12q21.31	84197529		RPL6P25 - SLC6A15	ENSG00000213270	ENSG00000072041		1045339	661962	rs193023908-?	intron_variant	NR	8e-06	5.09691	18.0438	[5.054950196-64.40762328]	GCST90296481
rs193069209	36810956	Foss-Skiftesvik J	Neuro Oncol	www.ncbi.nlm.nih.gov/pubmed/36810956	17q25.3	78959414		TIMP2 - LGALS3BP	ENSG00000035862	ENSG00000108679		34027	11824	rs193069209-?	intergenic_variant	NR	8e-06	5.09691	20.0494	[5.37240679-74.82290091]	GCST90296481
rs193179793	36810956	Foss-Skiftesvik J	Neuro Oncol	www.ncbi.nlm.nih.gov/pubmed/36810956	13q34	111082553		LINC00431 - LINC00368	ENSG00000225760	ENSG00000225870		92415	13261	rs193179793-?	intron_variant	NR	5e-06	5.30103	14.9977	[4.682611654-48.03567673]	GCST90296481
rs193187482	36810956	Foss-Skiftesvik J	Neuro Oncol	www.ncbi.nlm.nih.gov/pubmed/36810956	9p21.2	25862490		LINC01241 - GARIN3P1	ENSG00000236306	ENSG00000270683		17905	75422	rs193187482-?	intergenic_variant	NR	6e-06	5.22185	10.0172	[3.700337383-27.11741117]	GCST90296481
rs193199270	36810956	Foss-Skiftesvik J	Neuro Oncol	www.ncbi.nlm.nih.gov/pubmed/36810956	2q14.1	115194453		DPP10			ENSG00000175497			rs193199270-?	intron_variant	NR	4e-06	5.39794	14.3106	[4.610406357-44.41974154]	GCST90296481
rs193232190	36810956	Foss-Skiftesvik J	Neuro Oncol	www.ncbi.nlm.nih.gov/pubmed/36810956	12q12	41211929		PDZRN4			ENSG00000165966			rs193232190-?	intron_variant	NR	3e-06	5.52288	26.3008	[6.72368253-102.8800761]	GCST90296481
rs2183428	36810956	Foss-Skiftesvik J	Neuro Oncol	www.ncbi.nlm.nih.gov/pubmed/36810956	13q31.3	93881124		GPC6			ENSG00000183098			rs2183428-?	intron_variant	NR	9e-06	5.04576	0.276457	[0.156901039-0.487112586]	GCST90296481
rs2252719	36810956	Foss-Skiftesvik J	Neuro Oncol	www.ncbi.nlm.nih.gov/pubmed/36810956	8p21.2	25319989		DOCK5			ENSG00000147459			rs2252719-?	intron_variant	NR	5e-06	5.30103	0.384428	[0.254917326-0.579735102]	GCST90296481
rs2807558	36810956	Foss-Skiftesvik J	Neuro Oncol	www.ncbi.nlm.nih.gov/pubmed/36810956	1p36.21	14905792		KAZN			ENSG00000189337			rs2807558-?	intron_variant	NR	1e-05	5	2.46875e-26	[1.10914E-37-5.49501E-15]	GCST90296481
rs28782803	36810956	Foss-Skiftesvik J	Neuro Oncol	www.ncbi.nlm.nih.gov/pubmed/36810956	4q13.3	69851662		SULT1E1			ENSG00000109193			rs28782803-?	intron_variant	NR	3e-06	5.52288	1.30421	[1.166122334-1.458656782]	GCST90296481
rs2953527	36810956	Foss-Skiftesvik J	Neuro Oncol	www.ncbi.nlm.nih.gov/pubmed/36810956	8q21.3	86404725		WWP1			ENSG00000123124			rs2953527-?	intron_variant	NR	2e-07	6.69897	0.0264791	[0.006745417-0.103943479]	GCST90296481
rs2962999	36810956	Foss-Skiftesvik J	Neuro Oncol	www.ncbi.nlm.nih.gov/pubmed/36810956	5q12.3	64196733		RNF180			ENSG00000164197			rs2962999-?	intron_variant	NR	4e-07	6.39794	22.3539	[6.726856857-74.28373367]	GCST90296481
rs3212683	36810956	Foss-Skiftesvik J	Neuro Oncol	www.ncbi.nlm.nih.gov/pubmed/36810956	5q11.2	53057908		ITGA2			ENSG00000164171			rs3212683-?	intron_variant	NR	8e-07	6.09691	9.53053	[3.887631098-23.36408467]	GCST90296481
rs35786058	36810956	Foss-Skiftesvik J	Neuro Oncol	www.ncbi.nlm.nih.gov/pubmed/36810956	7q34	139540675		CLEC2L			ENSG00000236279			rs35786058-?	intron_variant	NR	2e-06	5.69897	5.99245	[2.882436663-12.45801262]	GCST90296481
rs370105469	36810956	Foss-Skiftesvik J	Neuro Oncol	www.ncbi.nlm.nih.gov/pubmed/36810956	15q11.2	24161807		PWRN1			ENSG00000259905			rs370105469-?	intron_variant	NR	2e-06	5.69897	21.557	[6.083133856-76.39215442]	GCST90296481
rs373858356	36810956	Foss-Skiftesvik J	Neuro Oncol	www.ncbi.nlm.nih.gov/pubmed/36810956	14q22.3	56963630		LINC03059, OTX2-AS1			ENSG00000258592, ENSG00000248550			rs373858356-?	intron_variant	NR	9e-06	5.04576	17.5561	[4.952180576-62.23838926]	GCST90296481
rs375145986	36810956	Foss-Skiftesvik J	Neuro Oncol	www.ncbi.nlm.nih.gov/pubmed/36810956	13q34	113022801		MCF2L			ENSG00000126217			rs375145986-?	intron_variant	NR	2e-06	5.69897	12.6392	[4.448255514-35.9125925]	GCST90296481
rs3780983	36810956	Foss-Skiftesvik J	Neuro Oncol	www.ncbi.nlm.nih.gov/pubmed/36810956	10p13	16759238		RSU1			ENSG00000148484			rs3780983-?	intron_variant	NR	3e-06	5.52288	8.1989	[3.397962543-19.78302012]	GCST90296481
rs41283421	36810956	Foss-Skiftesvik J	Neuro Oncol	www.ncbi.nlm.nih.gov/pubmed/36810956	17q21.2	40352504		RARA			ENSG00000131759			rs41283421-?	synonymous_variant	NR	6e-06	5.22185	4.79321	[2.428505384-9.460488309]	GCST90296481
rs41293373	36810956	Foss-Skiftesvik J	Neuro Oncol	www.ncbi.nlm.nih.gov/pubmed/36810956	3p25.3	11037151		SLC6A1			ENSG00000157103			rs41293373-?	3_prime_UTR_variant	NR	1e-06	6	27.2894	[7.108931847-104.7574837]	GCST90296481
rs564284198	36810956	Foss-Skiftesvik J	Neuro Oncol	www.ncbi.nlm.nih.gov/pubmed/36810956	22q11.21	19211894		CLTCL1			ENSG00000070371			rs564284198-?	intron_variant	NR	5e-09	8.30103	33.7068	[10.38057218-109.4495815]	GCST90296481
rs564398	36810956	Foss-Skiftesvik J	Neuro Oncol	www.ncbi.nlm.nih.gov/pubmed/36810956	9p21.3	22029548		CDKN2B-AS1			ENSG00000240498			rs564398-?	non_coding_transcript_exon_variant	NR	2e-06	5.69897	1.1959	[1.110937218-1.287363077]	GCST90296481
rs565086509	36810956	Foss-Skiftesvik J	Neuro Oncol	www.ncbi.nlm.nih.gov/pubmed/36810956	3p14.3	54941841		CACNA2D3, LRTM1			ENSG00000157445, ENSG00000144771			rs565086509-?	intron_variant	NR	3e-07	6.52288	23.848	[7.093962002-80.17053072]	GCST90296481
rs570165514	36810956	Foss-Skiftesvik J	Neuro Oncol	www.ncbi.nlm.nih.gov/pubmed/36810956	11q21	93934401		VSTM5 - HPRT1P3	ENSG00000214376	ENSG00000256752		83781	64242	rs570165514-?	intergenic_variant	NR	6e-07	6.22185	19.0392	[5.971296064-60.70560299]	GCST90296481
rs570953989	36810956	Foss-Skiftesvik J	Neuro Oncol	www.ncbi.nlm.nih.gov/pubmed/36810956	13q31.3	94097860		GPC6			ENSG00000183098			rs570953989-?	intron_variant	NR	6e-08	7.22185	38.5555	[10.26869555-144.7633008]	GCST90296481
rs572255040	36810956	Foss-Skiftesvik J	Neuro Oncol	www.ncbi.nlm.nih.gov/pubmed/36810956	20q11.22	35363885		UQCC1			ENSG00000101019			rs572255040-?	intron_variant	NR	5e-06	5.30103	11.7318	[4.058299323-33.91427442]	GCST90296481
rs572752955	36810956	Foss-Skiftesvik J	Neuro Oncol	www.ncbi.nlm.nih.gov/pubmed/36810956	19p13.2	8078071		FBN3			ENSG00000142449			rs572752955-?	intron_variant	NR	1e-06	6	19.9096	[5.931706822-66.82571757]	GCST90296481
rs573425250	36810956	Foss-Skiftesvik J	Neuro Oncol	www.ncbi.nlm.nih.gov/pubmed/36810956	16q24.3	89987615		AFG3L1P, AFG3L1P			ENSG00000293510, ENSG00000223959			rs573425250-?	intron_variant	NR	2e-06	5.69897	24.8436	[6.651829968-92.78713512]	GCST90296481
rs574019902	36810956	Foss-Skiftesvik J	Neuro Oncol	www.ncbi.nlm.nih.gov/pubmed/36810956	22q13.31	46326296		GTSE1			ENSG00000075218			rs574019902-?	intron_variant	NR	1e-05	5	28.8641	[6.515448179-127.871263]	GCST90296481
rs574321886	36810956	Foss-Skiftesvik J	Neuro Oncol	www.ncbi.nlm.nih.gov/pubmed/36810956	2q14.2	118593731		THORLNC - LINC01956	ENSG00000226856	ENSG00000258910		369713	173234	rs574321886-?	intergenic_variant	NR	9e-06	5.04576	3.69692	[2.078104126-6.576771688]	GCST90296481
rs576324823	36810956	Foss-Skiftesvik J	Neuro Oncol	www.ncbi.nlm.nih.gov/pubmed/36810956	5q23.1	116329729		COMMD10			ENSG00000145781			rs576324823-?	intergenic_variant	NR	1e-06	6	20.3463	[5.981575531-69.20796797]	GCST90296481
rs577354575	36810956	Foss-Skiftesvik J	Neuro Oncol	www.ncbi.nlm.nih.gov/pubmed/36810956	2q14.1	115954485		DPP10 - MTCYBP39	ENSG00000175497	ENSG00000226341		108705	796673	rs577354575-?	intergenic_variant	NR	5e-07	6.30103	17.7645	[5.794238142-54.4637858]	GCST90296481
rs58569063	36810956	Foss-Skiftesvik J	Neuro Oncol	www.ncbi.nlm.nih.gov/pubmed/36810956	7q36.1	148658230		C7orf33 - CUL1	ENSG00000170279	ENSG00000055130		42370	39684	rs58569063-?	intron_variant	NR	1e-05	5	17.7929	[4.965172301-63.76165558]	GCST90296481
rs61754200	36810956	Foss-Skiftesvik J	Neuro Oncol	www.ncbi.nlm.nih.gov/pubmed/36810956	2p22.3	32515228		BIRC6			ENSG00000115760			rs61754200-?	missense_variant	NR	2e-06	5.69897	8.62962	[3.557592315-20.93277265]	GCST90296481
rs62068249	36810956	Foss-Skiftesvik J	Neuro Oncol	www.ncbi.nlm.nih.gov/pubmed/36810956	17p13.3	2681652		PAFAH1B1			ENSG00000007168			rs62068249-?	intron_variant	NR	4e-06	5.39794	2.38286	[1.648101468-3.445179474]	GCST90296481
rs62167658	36810956	Foss-Skiftesvik J	Neuro Oncol	www.ncbi.nlm.nih.gov/pubmed/36810956	2q21.2	132385889		FAM201B - RNU6-175P	ENSG00000230992	ENSG00000252705		32571	20863	rs62167658-?	intergenic_variant	NR	8e-06	5.09691	12.0818	[4.053529569-36.01055176]	GCST90296481
rs62315358	36810956	Foss-Skiftesvik J	Neuro Oncol	www.ncbi.nlm.nih.gov/pubmed/36810956	4q21.23	85798277		ARHGAP24			ENSG00000138639			rs62315358-?	intron_variant	NR	5e-07	6.30103	20.2307	[6.274488702-65.22925079]	GCST90296481
rs62426800	36810956	Foss-Skiftesvik J	Neuro Oncol	www.ncbi.nlm.nih.gov/pubmed/36810956	6q22.33	128536093		PTPRK - EEF1DP5	ENSG00000152894	ENSG00000213130		15474	44020	rs62426800-?	intergenic_variant	NR	7e-06	5.1549	0.750887	[0.662753601-0.850740613]	GCST90296481
rs62439831	36810956	Foss-Skiftesvik J	Neuro Oncol	www.ncbi.nlm.nih.gov/pubmed/36810956	6q25.1	149648527		KATNA1			ENSG00000186625			rs62439831-?	5_prime_UTR_variant	NR	5e-06	5.30103	8.92807	[3.484079927-22.87846328]	GCST90296481
rs74459093	36810956	Foss-Skiftesvik J	Neuro Oncol	www.ncbi.nlm.nih.gov/pubmed/36810956	7q33	136691291		ZP3P2 - PSMC1P3	ENSG00000226066	ENSG00000231244		202974	22580	rs74459093-?	intron_variant	NR	8e-06	5.09691	22.4412	[5.725764055-87.9548839]	GCST90296481
rs74474046	36810956	Foss-Skiftesvik J	Neuro Oncol	www.ncbi.nlm.nih.gov/pubmed/36810956	17p13.2	4154564		CYB5D2			ENSG00000167740			rs74474046-?	intron_variant	NR	2e-06	5.69897	15.663	[5.036221004-48.71290574]	GCST90296481
rs74482392	36810956	Foss-Skiftesvik J	Neuro Oncol	www.ncbi.nlm.nih.gov/pubmed/36810956	6p24.1	12307374		EDN1 - SUMO2P12	ENSG00000078401	ENSG00000218893		10180	12079	rs74482392-?	intron_variant	NR	7e-06	5.1549	3.18356	[1.921119329-5.2755978]	GCST90296481
rs74570571	36810956	Foss-Skiftesvik J	Neuro Oncol	www.ncbi.nlm.nih.gov/pubmed/36810956	17p13.1	8999235		PIK3R5-DT - NTN1	ENSG00000266389	ENSG00000065320		22240	21975	rs74570571-?	intergenic_variant	NR	2e-06	5.69897	15.0684	[4.922576144-46.12559491]	GCST90296481
rs74979086	36810956	Foss-Skiftesvik J	Neuro Oncol	www.ncbi.nlm.nih.gov/pubmed/36810956	6p21.1	41952841		CCND3			ENSG00000112576			rs74979086-?	intron_variant	NR	3e-06	5.52288	4.82447	[2.493701119-9.333704607]	GCST90296481
rs75069127	36810956	Foss-Skiftesvik J	Neuro Oncol	www.ncbi.nlm.nih.gov/pubmed/36810956	5p14.3	18754015		LINC02100 - UBE2V1P12	ENSG00000248693	ENSG00000249191		7807	132607	rs75069127-?	intergenic_variant	NR	4e-07	6.39794	24.3736	[7.055447405-84.20042763]	GCST90296481
rs75520792	36810956	Foss-Skiftesvik J	Neuro Oncol	www.ncbi.nlm.nih.gov/pubmed/36810956	14q24.2	70698290		LINC01269			ENSG00000258689			rs75520792-?	intron_variant	NR	7e-06	5.1549	4.48079	[2.333833046-8.602802308]	GCST90296481
rs75599674	36810956	Foss-Skiftesvik J	Neuro Oncol	www.ncbi.nlm.nih.gov/pubmed/36810956	4q32.3	168903374		PALLD, CBR4			ENSG00000129116, ENSG00000145439			rs75599674-?	intron_variant	NR	9e-06	5.04576	9.30824	[3.477772491-24.91345453]	GCST90296481
rs75685392	36810956	Foss-Skiftesvik J	Neuro Oncol	www.ncbi.nlm.nih.gov/pubmed/36810956	2q22.1	136452014		RN7SKP141 - SMC4P1	ENSG00000251976	ENSG00000229568		61345	92698	rs75685392-?	intron_variant	NR	1e-06	6	5.51185	[2.761582818-11.00110806]	GCST90296481
rs75706225	36810956	Foss-Skiftesvik J	Neuro Oncol	www.ncbi.nlm.nih.gov/pubmed/36810956	4q26	117476867		LINC01378			ENSG00000236922			rs75706225-?	intron_variant	NR	7e-06	5.1549	18.2744	[5.131612822-65.07757371]	GCST90296481
rs75756979	36810956	Foss-Skiftesvik J	Neuro Oncol	www.ncbi.nlm.nih.gov/pubmed/36810956	2p23.2	29520208		ALK			ENSG00000171094			rs75756979-?	intron_variant	NR	9e-07	6.04576	17.0679	[5.489032442-53.07192134]	GCST90296481
rs75851322	36810956	Foss-Skiftesvik J	Neuro Oncol	www.ncbi.nlm.nih.gov/pubmed/36810956	7q21.11	85619942		LINC00972 - SOCS5P1	ENSG00000225128	ENSG00000236610		130604	596843	rs75851322-?	intron_variant	NR	2e-07	6.69897	6.77948	[3.304760484-13.9076076]	GCST90296481
rs7595121	36810956	Foss-Skiftesvik J	Neuro Oncol	www.ncbi.nlm.nih.gov/pubmed/36810956	2p22.1	41105631		LINC01794 - HNRNPA1P57	ENSG00000233128	ENSG00000237442		338053	50967	rs7595121-?	intron_variant	NR	3e-06	5.52288	6.53583	[2.978262271-14.34297105]	GCST90296481
rs76084743	36810956	Foss-Skiftesvik J	Neuro Oncol	www.ncbi.nlm.nih.gov/pubmed/36810956	10q23.31	90829596		HTR7			ENSG00000148680			rs76084743-?	intron_variant	NR	2e-06	5.69897	20.4013	[5.955576455-69.88646523]	GCST90296481
rs76312564	36810956	Foss-Skiftesvik J	Neuro Oncol	www.ncbi.nlm.nih.gov/pubmed/36810956	19p13.2	8996809		MUC16			ENSG00000181143			rs76312564-?	intron_variant	NR	5e-06	5.30103	6.23326	[2.848190841-13.64149158]	GCST90296481
rs76422724	36810956	Foss-Skiftesvik J	Neuro Oncol	www.ncbi.nlm.nih.gov/pubmed/36810956	2q31.1	176423803		PPIAP67 - LINC01117	ENSG00000237260	ENSG00000224577		84726	5356	rs76422724-?	intergenic_variant	NR	5e-06	5.30103	11.9568	[4.133712857-34.58513619]	GCST90296481
rs76727749	36810956	Foss-Skiftesvik J	Neuro Oncol	www.ncbi.nlm.nih.gov/pubmed/36810956	4q22.1	90983663		CCSER1			ENSG00000184305			rs76727749-?	intron_variant	NR	8e-06	5.09691	1.59951	[1.30199799-1.965015238]	GCST90296481
rs77095043	36810956	Foss-Skiftesvik J	Neuro Oncol	www.ncbi.nlm.nih.gov/pubmed/36810956	11q24.2	126839462		KIRREL3			ENSG00000149571			rs77095043-?	intron_variant	NR	5e-06	5.30103	2.40512	[1.648892747-3.508175143]	GCST90296481
rs77354255	36810956	Foss-Skiftesvik J	Neuro Oncol	www.ncbi.nlm.nih.gov/pubmed/36810956	10q23.31	89552370		SLC16A12			ENSG00000152779			rs77354255-?	intron_variant	NR	9e-06	5.04576	0.510584	[0.379557947-0.686841312]	GCST90296481
rs77419321	36810956	Foss-Skiftesvik J	Neuro Oncol	www.ncbi.nlm.nih.gov/pubmed/36810956	13q31.1	82214651		PTMAP5 - GYG1P2	ENSG00000214182	ENSG00000237099		524251	608480	rs77419321-?	intergenic_variant	NR	4e-06	5.39794	12.6114	[4.286300472-37.1059005]	GCST90296481
rs77623147	36810956	Foss-Skiftesvik J	Neuro Oncol	www.ncbi.nlm.nih.gov/pubmed/36810956	7q11.23	73661866		MLXIPL - VPS37D	ENSG00000009950	ENSG00000176428		37298	5965	rs77623147-?	intergenic_variant	NR	9e-06	5.04576	5.19658	[2.515340042-10.73588641]	GCST90296481
rs77653793	36810956	Foss-Skiftesvik J	Neuro Oncol	www.ncbi.nlm.nih.gov/pubmed/36810956	13q31.3	93119823		LINC00363 - GPC6	ENSG00000232849	ENSG00000183098		61897	106984	rs77653793-?	intergenic_variant	NR	6e-06	5.22185	4.21859	[2.266815538-7.850867223]	GCST90296481
rs77717792	36810956	Foss-Skiftesvik J	Neuro Oncol	www.ncbi.nlm.nih.gov/pubmed/36810956	5p15.2	10422010		MARCHF6			ENSG00000145495			rs77717792-?	intron_variant	NR	2e-06	5.69897	0.56001	[0.4406484-0.711704843]	GCST90296481
rs77736282	36810956	Foss-Skiftesvik J	Neuro Oncol	www.ncbi.nlm.nih.gov/pubmed/36810956	12q12	44053361		TMEM117			ENSG00000139173			rs77736282-?	intron_variant	NR	6e-06	5.22185	13.0632	[4.297734399-39.70638476]	GCST90296481
rs639070	36810956	Foss-Skiftesvik J	Neuro Oncol	www.ncbi.nlm.nih.gov/pubmed/36810956	5p13.1	39347264		C9			ENSG00000113600			rs639070-?	intron_variant	NR	6e-06	5.22185	0.210367	[0.107317452-0.412369288]	GCST90296481
rs6756691	36810956	Foss-Skiftesvik J	Neuro Oncol	www.ncbi.nlm.nih.gov/pubmed/36810956	2q11.2	98759337		MGAT4A - LINC02611	ENSG00000071073	ENSG00000226791		26698	1761	rs6756691-?	regulatory_region_variant	NR	8e-06	5.09691	0.839205	[0.777142149-0.906224691]	GCST90296481
rs6990279	36810956	Foss-Skiftesvik J	Neuro Oncol	www.ncbi.nlm.nih.gov/pubmed/36810956	8q21.13	78932912		MITA1			ENSG00000285744			rs6990279-?	intron_variant	NR	3e-06	5.52288	1.27852	[1.15259509-1.418193672]	GCST90296481
rs71654271	36810956	Foss-Skiftesvik J	Neuro Oncol	www.ncbi.nlm.nih.gov/pubmed/36810956	1p34.2	43047443		U6 - CFAP144	ENSG00000283489	ENSG00000186973		23806	97710	rs71654271-?	intergenic_variant	NR	8e-07	6.09691	3.12927	[1.988642012-4.924131924]	GCST90296481
rs72647244	36810956	Foss-Skiftesvik J	Neuro Oncol	www.ncbi.nlm.nih.gov/pubmed/36810956	5q13.2	72229809		MRPS27			ENSG00000113048			rs72647244-?	intron_variant	NR	3e-06	5.52288	3.01832	[1.901288853-4.791617322]	GCST90296481
rs72727805	36810956	Foss-Skiftesvik J	Neuro Oncol	www.ncbi.nlm.nih.gov/pubmed/36810956	14q24.3	76076041		IFT43			ENSG00000119650			rs72727805-?	intron_variant	NR	3e-06	5.52288	4.86711	[2.512785754-9.42728364]	GCST90296481
rs72731219	36810956	Foss-Skiftesvik J	Neuro Oncol	www.ncbi.nlm.nih.gov/pubmed/36810956	15q14	38737097		LINC02694			ENSG00000175779			rs72731219-?	intron_variant	NR	3e-06	5.52288	6.54957	[2.990378596-14.34497921]	GCST90296481
rs72768745	36810956	Foss-Skiftesvik J	Neuro Oncol	www.ncbi.nlm.nih.gov/pubmed/36810956	9q34.2	134263952		RNU6ATAC - LINC02247	ENSG00000221676	ENSG00000223729		99388	29926	rs72768745-?	intron_variant	NR	2e-06	5.69897	12.7585	[4.488506418-36.26597595]	GCST90296481
rs72776027	36810956	Foss-Skiftesvik J	Neuro Oncol	www.ncbi.nlm.nih.gov/pubmed/36810956	10p15.1	5945343		IL15RA			ENSG00000134470			rs72776027-?	intron_variant	NR	4e-06	5.39794	19.4238	[5.510261053-68.46947325]	GCST90296481
rs72776879	36810956	Foss-Skiftesvik J	Neuro Oncol	www.ncbi.nlm.nih.gov/pubmed/36810956	16p13.3	7675411		RBFOX1			ENSG00000078328			rs72776879-?	intron_variant	NR	9e-07	6.04576	11.2729	[4.284243541-29.66168068]	GCST90296481
rs72806076	36810956	Foss-Skiftesvik J	Neuro Oncol	www.ncbi.nlm.nih.gov/pubmed/36810956	17p13.3	327679		RPH3AL			ENSG00000181031			rs72806076-?	5_prime_UTR_variant	NR	2e-06	5.69897	4.02088	[2.278888901-7.094444408]	GCST90296481
rs72825061	36810956	Foss-Skiftesvik J	Neuro Oncol	www.ncbi.nlm.nih.gov/pubmed/36810956	10q25.1	107573323		RNA5SP326 - LINC01435	ENSG00000200079	ENSG00000229981		111654	121650	rs72825061-?	intergenic_variant	NR	8e-06	5.09691	1.46536	[1.238538431-1.733717592]	GCST90296481
rs72827576	36810956	Foss-Skiftesvik J	Neuro Oncol	www.ncbi.nlm.nih.gov/pubmed/36810956	10q23.1	85454897		LINC01520			ENSG00000230962			rs72827576-?	intron_variant	NR	6e-06	5.22185	10.999	[3.893825136-31.06892116]	GCST90296481
rs72844569	36810956	Foss-Skiftesvik J	Neuro Oncol	www.ncbi.nlm.nih.gov/pubmed/36810956	2q22.1	137650432		THSD7B			ENSG00000144229			rs72844569-?	intron_variant	NR	6e-06	5.22185	2.4542	[1.661239483-3.625658765]	GCST90296481
rs72849575	36810956	Foss-Skiftesvik J	Neuro Oncol	www.ncbi.nlm.nih.gov/pubmed/36810956	2q22.1	141041230		LRP1B			ENSG00000168702			rs72849575-?	intron_variant	NR	5e-06	5.30103	8.52753	[3.385007087-21.48261493]	GCST90296481
rs72865837	36810956	Foss-Skiftesvik J	Neuro Oncol	www.ncbi.nlm.nih.gov/pubmed/36810956	2q22.1	138077718		SPOPL-DT			ENSG00000228043			rs72865837-?	intergenic_variant	NR	7e-06	5.1549	4.55944	[2.350716088-8.843475894]	GCST90296481
rs72991844	36810956	Foss-Skiftesvik J	Neuro Oncol	www.ncbi.nlm.nih.gov/pubmed/36810956	6q16.3	104270687		NPM1P10 - HACE1	ENSG00000214428	ENSG00000085382		243924	457407	rs72991844-?	intergenic_variant	NR	4e-06	5.39794	4.98633	[2.513016941-9.893876199]	GCST90296481
rs73137358	36810956	Foss-Skiftesvik J	Neuro Oncol	www.ncbi.nlm.nih.gov/pubmed/36810956	7q11.22	69029026		RNA5SP231 - RNU6-832P	ENSG00000222428	ENSG00000200189		304978	96244	rs73137358-?	intron_variant	NR	6e-06	5.22185	8.87821	[3.455806985-22.80874466]	GCST90296481
rs73157790	36810956	Foss-Skiftesvik J	Neuro Oncol	www.ncbi.nlm.nih.gov/pubmed/36810956	12q21.31	84558559		RPL6P25 - SLC6A15	ENSG00000213270	ENSG00000072041		1406369	300932	rs73157790-?	intergenic_variant	NR	1e-05	5	20.1963	[5.329662951-76.53223312]	GCST90296481
rs73235098	36810956	Foss-Skiftesvik J	Neuro Oncol	www.ncbi.nlm.nih.gov/pubmed/36810956	7q21.3	95579346		PDK4-AS1			ENSG00000231170			rs73235098-?	intron_variant	NR	2e-06	5.69897	9.73084	[3.785462226-25.01390825]	GCST90296481
rs73989231	36810956	Foss-Skiftesvik J	Neuro Oncol	www.ncbi.nlm.nih.gov/pubmed/36810956	2q34	211942313		ERBB4			ENSG00000178568			rs73989231-?	intron_variant	NR	6e-06	5.22185	3.70395	[2.102560736-6.52501988]	GCST90296481
rs74397626	36810956	Foss-Skiftesvik J	Neuro Oncol	www.ncbi.nlm.nih.gov/pubmed/36810956	20p11.21	23100096		CD93 - LINC00656	ENSG00000125810	ENSG00000233746		13772	13988	rs74397626-?	intergenic_variant	NR	1e-06	6	3.87405	[2.239131349-6.702710521]	GCST90296481
rs74398127	36810956	Foss-Skiftesvik J	Neuro Oncol	www.ncbi.nlm.nih.gov/pubmed/36810956	8q22.1	93325086		CIBAR1-DT			ENSG00000246662			rs74398127-?	intergenic_variant	NR	7e-06	5.1549	6.48635	[2.876274844-14.62750997]	GCST90296481
rs3851634	26424050	Kinnersley B	Nat Commun	www.ncbi.nlm.nih.gov/pubmed/26424050	12q23.3	106419124	POLR3B	POLR3B			ENSG00000013503			rs3851634-T	intron_variant	0.7	3e-09	8.52288	1.23457	[1.15-1.32]	GCST003220
rs72709458	26424050	Kinnersley B	Nat Commun	www.ncbi.nlm.nih.gov/pubmed/26424050	5p15.33	1283640	NR	TERT			ENSG00000164362			rs72709458-T	intron_variant	NR	6e-24	23.2218	1.68	[1.52-1.86]	GCST003220
rs75061358	26424050	Kinnersley B	Nat Commun	www.ncbi.nlm.nih.gov/pubmed/26424050	7p11.2	54848587	NR	SEC61G-DT - EGFR	ENSG00000234707	ENSG00000146648		33999	170233	rs75061358-G	intron_variant	NR	6e-11	10.2218	1.59	[1.39-1.83]	GCST003220
rs35850753	26424050	Kinnersley B	Nat Commun	www.ncbi.nlm.nih.gov/pubmed/26424050	17p13.1	7675353	NR	TP53			ENSG00000141510			rs35850753-T	intron_variant	NR	4e-12	11.3979	2.79	[2.09-3.72]	GCST003220
rs6062302	26424050	Kinnersley B	Nat Commun	www.ncbi.nlm.nih.gov/pubmed/26424050	20q13.33	63689615	NR	RTEL1, RTEL1-TNFRSF6B			ENSG00000258366, ENSG00000026036			rs6062302-C	synonymous_variant	NR	1e-13	13	1.42857	[1.3-1.56]	GCST003220
rs10069690	30152087	Ostrom QT	Int J Cancer	www.ncbi.nlm.nih.gov/pubmed/30152087	5p15.33	1279675	TERT	TERT			ENSG00000164362			rs10069690-T	intron_variant	NR	5e-31	30.301	1.72	[1.57-1.89]	GCST006480
rs723527	30152087	Ostrom QT	Int J Cancer	www.ncbi.nlm.nih.gov/pubmed/30152087	7p11.2	55067179	EGFR	EGFR			ENSG00000146648			rs723527-A	intron_variant	NR	2e-11	10.699	1.32	[1.21-1.43]	GCST006480
rs11979158	30152087	Ostrom QT	Int J Cancer	www.ncbi.nlm.nih.gov/pubmed/30152087	7p11.2	55091656	EGFR	EGFR			ENSG00000146648			rs11979158-A	intron_variant	NR	2e-10	9.69897	1.42	[1.27-1.58]	GCST006480
rs634537	30152087	Ostrom QT	Int J Cancer	www.ncbi.nlm.nih.gov/pubmed/30152087	9p21.3	22032153	CDKN2B	CDKN2B-AS1			ENSG00000240498			rs634537-G	intron_variant	NR	3e-15	14.5229	1.38	[1.27-1.49]	GCST006480
rs78378222	30152087	Ostrom QT	Int J Cancer	www.ncbi.nlm.nih.gov/pubmed/30152087	17p13.1	7668434	TP53	TP53			ENSG00000141510			rs78378222-G	3_prime_UTR_variant	NR	4e-13	12.3979	3.26	[2.37-4.48]	GCST006480
rs2297440	30152087	Ostrom QT	Int J Cancer	www.ncbi.nlm.nih.gov/pubmed/30152087	20q13.33	63680946	RTEL1	RTEL1-TNFRSF6B, RTEL1			ENSG00000026036, ENSG00000258366			rs2297440-C	intron_variant	NR	1e-14	14	1.45	[1.32-1.60]	GCST006480
rs55705857	30152087	Ostrom QT	Int J Cancer	www.ncbi.nlm.nih.gov/pubmed/30152087	8q24.21	129633446	CCDC26	CCDC26			ENSG00000229140			rs55705857-G	intergenic_variant	NR	9e-11	10.0458	1.76	[1.49-2.10]	GCST006480
rs2551801	36810956	Foss-Skiftesvik J	Neuro Oncol	www.ncbi.nlm.nih.gov/pubmed/36810956	17p13.1	9297509		STX8			ENSG00000170310			rs2551801-?	intron_variant	NR	2e-06	5.69897	0.450995	[0.324464224-0.626867553]	GCST90296471
rs28452579	36810956	Foss-Skiftesvik J	Neuro Oncol	www.ncbi.nlm.nih.gov/pubmed/36810956	15q25.3	87506048		RNU6-185P - LINC00052	ENSG00000207150	ENSG00000259527		31759	70879	rs28452579-?	intron_variant	NR	8e-06	5.09691	8.09058	[3.231130254-20.25836916]	GCST90296471
rs78387405	36810956	Foss-Skiftesvik J	Neuro Oncol	www.ncbi.nlm.nih.gov/pubmed/36810956	18q22.1	67115461		MIR5011 - RPL31P9	ENSG00000263354	ENSG00000264054		33775	22150	rs78387405-?	intergenic_variant	NR	5e-06	5.30103	4.33101	[2.307239988-8.129894932]	GCST90296471
rs78538369	36810956	Foss-Skiftesvik J	Neuro Oncol	www.ncbi.nlm.nih.gov/pubmed/36810956	12q23.2	102642446		IGF1 - LINC00485	ENSG00000017427	ENSG00000258169		160702	166834	rs78538369-?	intron_variant	NR	8e-08	7.09691	9.25533	[4.10011901-20.89236957]	GCST90296471
rs78877887	36810956	Foss-Skiftesvik J	Neuro Oncol	www.ncbi.nlm.nih.gov/pubmed/36810956	20q13.33	61192412		LINC01718 - CDH4	ENSG00000229606	ENSG00000179242		108367	59849	rs78877887-?	intergenic_variant	NR	8e-06	5.09691	2.96863	[1.841617018-4.785334843]	GCST90296471
rs78936767	36810956	Foss-Skiftesvik J	Neuro Oncol	www.ncbi.nlm.nih.gov/pubmed/36810956	16p12.3	16966207		SPRING1P3 - TCERG1P2	ENSG00000261748	ENSG00000260675		12739	128144	rs78936767-?	intron_variant	NR	4e-06	5.39794	4.20427	[2.279581788-7.753993492]	GCST90296471
rs78964547	36810956	Foss-Skiftesvik J	Neuro Oncol	www.ncbi.nlm.nih.gov/pubmed/36810956	1p36.22	12259187		VPS13D			ENSG00000048707			rs78964547-?	intron_variant	NR	6e-06	5.22185	3.13899	[1.909879211-5.15908893]	GCST90296471
rs185059648	36810956	Foss-Skiftesvik J	Neuro Oncol	www.ncbi.nlm.nih.gov/pubmed/36810956	1p36.13	16483451		CROCCP3			ENSG00000290842			rs185059648-?	non_coding_transcript_exon_variant	NR	2e-06	5.69897	4.4035	[2.400276646-8.078579075]	GCST90296471
rs185123981	36810956	Foss-Skiftesvik J	Neuro Oncol	www.ncbi.nlm.nih.gov/pubmed/36810956	3q28	191618781		PYDC2-AS1 - Y_RNA	ENSG00000223812	ENSG00000251986		27684	22354	rs185123981-?	intergenic_variant	NR	4e-06	5.39794	3.98366	[2.208770443-7.184773536]	GCST90296471
rs185501377	36810956	Foss-Skiftesvik J	Neuro Oncol	www.ncbi.nlm.nih.gov/pubmed/36810956	19p13.2	9033942		BOLA3P2 - OR1M4P	ENSG00000267332	ENSG00000267154		13958	49170	rs185501377-?	intergenic_variant	NR	2e-06	5.69897	5.79155	[2.798389295-11.98620014]	GCST90296471
rs187498847	36810956	Foss-Skiftesvik J	Neuro Oncol	www.ncbi.nlm.nih.gov/pubmed/36810956	7q21.11	83353243		PCLO - SEMA3E	ENSG00000186472	ENSG00000170381		190313	9995	rs187498847-?	intergenic_variant	NR	1e-07	7	5.20438	[2.817979109-9.611689366]	GCST90296471
rs189545890	36810956	Foss-Skiftesvik J	Neuro Oncol	www.ncbi.nlm.nih.gov/pubmed/36810956	2p24.3	14087257		LINC00276			ENSG00000230448			rs189545890-?	intron_variant	NR	5e-06	5.30103	3.73146	[2.125246934-6.551617725]	GCST90296471
rs189831685	36810956	Foss-Skiftesvik J	Neuro Oncol	www.ncbi.nlm.nih.gov/pubmed/36810956	4q28.3	138222655		SLC7A11			ENSG00000151012			rs189831685-?	intron_variant	NR	6e-06	5.22185	5.28885	[2.568546051-10.89016404]	GCST90296471
rs117353833	36810956	Foss-Skiftesvik J	Neuro Oncol	www.ncbi.nlm.nih.gov/pubmed/36810956	11q24.3	129955810		PRDM10			ENSG00000170325			rs117353833-?	intron_variant	NR	7e-06	5.1549	3.71211	[2.09524816-6.57666646]	GCST90296471
rs117487814	36810956	Foss-Skiftesvik J	Neuro Oncol	www.ncbi.nlm.nih.gov/pubmed/36810956	12p12.2	20507583		PDE3A			ENSG00000172572			rs117487814-?	intron_variant	NR	4e-06	5.39794	4.89983	[2.490321952-9.640644854]	GCST90296471
rs117537112	36810956	Foss-Skiftesvik J	Neuro Oncol	www.ncbi.nlm.nih.gov/pubmed/36810956	9q33.1	114968124		DELEC1			ENSG00000173077			rs117537112-?	intron_variant	NR	5e-06	5.30103	5.50744	[2.649142493-11.4497054]	GCST90296471
rs117552342	36810956	Foss-Skiftesvik J	Neuro Oncol	www.ncbi.nlm.nih.gov/pubmed/36810956	10q26.3	128964625		LINC02667 - MGMT	ENSG00000224190	ENSG00000170430		48196	502054	rs117552342-?	intron_variant	NR	2e-06	5.69897	3.97172	[2.256330904-6.991254424]	GCST90296471
rs117832890	36810956	Foss-Skiftesvik J	Neuro Oncol	www.ncbi.nlm.nih.gov/pubmed/36810956	14q22.2	54780879		SAMD4A			ENSG00000020577			rs117832890-?	intron_variant	NR	4e-06	5.39794	4.56172	[2.39750353-8.679570102]	GCST90296471
rs117833852	36810956	Foss-Skiftesvik J	Neuro Oncol	www.ncbi.nlm.nih.gov/pubmed/36810956	15q21.1	47594967		SEMA6D			ENSG00000137872			rs117833852-?	intron_variant	NR	1e-05	5	2.92911	[1.819598732-4.715165424]	GCST90296471
rs117955192	36810956	Foss-Skiftesvik J	Neuro Oncol	www.ncbi.nlm.nih.gov/pubmed/36810956	14q24.3	75726246		TTLL5			ENSG00000119685			rs117955192-?	intron_variant	NR	2e-07	6.69897	4.8964	[2.692591196-8.903958917]	GCST90296471
rs184470002	36810956	Foss-Skiftesvik J	Neuro Oncol	www.ncbi.nlm.nih.gov/pubmed/36810956	4q32.1	158883282		FNIP2			ENSG00000052795			rs184470002-?	intron_variant	NR	6e-06	5.22185	6.71471	[2.937538542-15.34865733]	GCST90296471
rs191170683	36810956	Foss-Skiftesvik J	Neuro Oncol	www.ncbi.nlm.nih.gov/pubmed/36810956	9q34.13	131306410		PLPP7			ENSG00000160539			rs191170683-?	intron_variant	NR	9e-06	5.04576	4.64829	[2.35554471-9.172666232]	GCST90296471
rs191231158	36810956	Foss-Skiftesvik J	Neuro Oncol	www.ncbi.nlm.nih.gov/pubmed/36810956	7p21.1	19124418		TWIST1 - FERD3L	ENSG00000122691	ENSG00000146618		6782	20364	rs191231158-?	intergenic_variant	NR	1e-07	7	5.96495	[3.093490299-11.50175923]	GCST90296471
rs192693810	36810956	Foss-Skiftesvik J	Neuro Oncol	www.ncbi.nlm.nih.gov/pubmed/36810956	19p12	20568250		ZNF737 - VN1R78P	ENSG00000237440	ENSG00000268272		2441	14834	rs192693810-?	intron_variant	NR	1e-05	5	4.27507	[2.244206485-8.143727508]	GCST90296471
rs188093624	36810956	Foss-Skiftesvik J	Neuro Oncol	www.ncbi.nlm.nih.gov/pubmed/36810956	2p22.2	37217817		CEBPZ			ENSG00000115816			rs188093624-?	intron_variant	NR	4e-06	5.39794	4.31933	[2.312774764-8.066760688]	GCST90296471
rs79448037	36810956	Foss-Skiftesvik J	Neuro Oncol	www.ncbi.nlm.nih.gov/pubmed/36810956	4p15.2	22799086		GBA3			ENSG00000249948			rs79448037-?	intron_variant	NR	7e-06	5.1549	4.46201	[2.320410245-8.580189504]	GCST90296471
rs79772796	36810956	Foss-Skiftesvik J	Neuro Oncol	www.ncbi.nlm.nih.gov/pubmed/36810956	5p14.1	27655318		PURPL - LINC02103	ENSG00000250337	ENSG00000249785		157447	630646	rs79772796-?	intergenic_variant	NR	3e-07	6.52288	6.24949	[3.110364743-12.55677047]	GCST90296471
rs79909403	36810956	Foss-Skiftesvik J	Neuro Oncol	www.ncbi.nlm.nih.gov/pubmed/36810956	9q33.3	123292889		STRBP - CRB2	ENSG00000165209	ENSG00000148204		23787	63281	rs79909403-?	intergenic_variant	NR	7e-06	5.1549	3.84356	[2.135276187-6.918534709]	GCST90296471
rs80059635	36810956	Foss-Skiftesvik J	Neuro Oncol	www.ncbi.nlm.nih.gov/pubmed/36810956	10q21.2	59705982		SLC16A9			ENSG00000165449			rs80059635-?	intron_variant	NR	2e-06	5.69897	8.86313	[3.585048491-21.91185906]	GCST90296471
rs80083471	36810956	Foss-Skiftesvik J	Neuro Oncol	www.ncbi.nlm.nih.gov/pubmed/36810956	15q21.2	50554215		TRPM7			ENSG00000092439			rs80083471-?	intergenic_variant	NR	3e-06	5.52288	5.18931	[2.608658227-10.32289248]	GCST90296471
rs80285751	36810956	Foss-Skiftesvik J	Neuro Oncol	www.ncbi.nlm.nih.gov/pubmed/36810956	2q22.1	137384906		THSD7B			ENSG00000144229			rs80285751-?	intron_variant	NR	9e-06	5.04576	4.86906	[2.417630673-9.806172163]	GCST90296471
rs80334578	36810956	Foss-Skiftesvik J	Neuro Oncol	www.ncbi.nlm.nih.gov/pubmed/36810956	11p15.5	1198256		MUC5AC			ENSG00000215182			rs80334578-?	splice_polypyrimidine_tract_variant	NR	3e-06	5.52288	6.26952	[2.906611588-13.52327128]	GCST90296471
rs8105118	36810956	Foss-Skiftesvik J	Neuro Oncol	www.ncbi.nlm.nih.gov/pubmed/36810956	19p13.11	18378503		GDF15			ENSG00000130513			rs8105118-?	regulatory_region_variant	NR	6e-06	5.22185	2.01516	[1.486915738-2.731076899]	GCST90296471
rs9315452	36810956	Foss-Skiftesvik J	Neuro Oncol	www.ncbi.nlm.nih.gov/pubmed/36810956	13q12.11	20291655		GJB6 - CRYL1	ENSG00000121742	ENSG00000165475		59205	112011	rs9315452-?	intergenic_variant	NR	2e-06	5.69897	4.45755	[2.418336725-8.216300114]	GCST90296471
rs10078727	36810956	Foss-Skiftesvik J	Neuro Oncol	www.ncbi.nlm.nih.gov/pubmed/36810956	5q22.1	111155636		WDR36 - RPS3AP21	ENSG00000134987	ENSG00000214784		25134	36590	rs10078727-?	intron_variant	NR	1e-06	6	8.36118	[3.548382976-19.70176055]	GCST90296471
rs10230856	36810956	Foss-Skiftesvik J	Neuro Oncol	www.ncbi.nlm.nih.gov/pubmed/36810956	7q22.1	102071107		CUX1			ENSG00000257923			rs10230856-?	intron_variant	NR	5e-07	6.30103	3.09597	[1.993875037-4.807225026]	GCST90296471
rs28849673	36810956	Foss-Skiftesvik J	Neuro Oncol	www.ncbi.nlm.nih.gov/pubmed/36810956	7q33	137497169		DGKI			ENSG00000157680			rs28849673-?	intron_variant	NR	8e-06	5.09691	2.61614	[1.714168288-3.992717193]	GCST90296471
rs183257767	36810956	Foss-Skiftesvik J	Neuro Oncol	www.ncbi.nlm.nih.gov/pubmed/36810956	2p12	74855118		HK2			ENSG00000159399			rs183257767-?	intron_variant	NR	4e-06	5.39794	22.0079	[5.89372367-82.180003]	GCST90296471
rs183385675	36810956	Foss-Skiftesvik J	Neuro Oncol	www.ncbi.nlm.nih.gov/pubmed/36810956	4q22.1	88517318		NCOA4P2 - PYURF	ENSG00000249934	ENSG00000145337		6915	3680	rs183385675-?	intergenic_variant	NR	3e-06	5.52288	5.61477	[2.720424679-11.58848578]	GCST90296471
rs116868835	36810956	Foss-Skiftesvik J	Neuro Oncol	www.ncbi.nlm.nih.gov/pubmed/36810956	14q21.1	40008107		FBXO33 - LINC02315	ENSG00000165355	ENSG00000251363		575641	946308	rs116868835-?	intron_variant	NR	7e-07	6.1549	4.44376	[2.463876691-8.01459296]	GCST90296471
rs116899071	36810956	Foss-Skiftesvik J	Neuro Oncol	www.ncbi.nlm.nih.gov/pubmed/36810956	7q34	139229300		MZT1P2 - UBN2	ENSG00000271404	ENSG00000157741		695	1056	rs116899071-?	intron_variant	NR	3e-07	6.52288	4.43976	[2.505960264-7.865829514]	GCST90296471
rs116911183	36810956	Foss-Skiftesvik J	Neuro Oncol	www.ncbi.nlm.nih.gov/pubmed/36810956	17p13.3	2522721		METTL16 - RN7SL33P	ENSG00000127804	ENSG00000243049		10830	35032	rs116911183-?	intron_variant	NR	3e-06	5.52288	3.72289	[2.137053476-6.485520003]	GCST90296471
rs116932532	36810956	Foss-Skiftesvik J	Neuro Oncol	www.ncbi.nlm.nih.gov/pubmed/36810956	12q24.21	116302680		MED13L - MIR4472-2	ENSG00000123066	ENSG00000264037		24987	125572	rs116932532-?	intron_variant	NR	8e-06	5.09691	4.03457	[2.188858117-7.436646441]	GCST90296471
rs116953335	36810956	Foss-Skiftesvik J	Neuro Oncol	www.ncbi.nlm.nih.gov/pubmed/36810956	7q31.2	115725389		SNORA25B - Y_RNA	ENSG00000202377	ENSG00000251986		143947	107884	rs116953335-?	intron_variant	NR	2e-06	5.69897	4.13257	[2.305302721-7.408203742]	GCST90296471
rs117079888	36810956	Foss-Skiftesvik J	Neuro Oncol	www.ncbi.nlm.nih.gov/pubmed/36810956	13q12.12	24715655		ATP12A - IRX1P1	ENSG00000075673	ENSG00000231417		3183	27022	rs117079888-?	intron_variant	NR	8e-06	5.09691	8.93164	[3.410462798-23.3910156]	GCST90296471
rs117113806	36810956	Foss-Skiftesvik J	Neuro Oncol	www.ncbi.nlm.nih.gov/pubmed/36810956	11q24.1	123136468		CLMP			ENSG00000166250			rs117113806-?	intron_variant	NR	1e-06	6	2.7289	[1.820945734-4.089587053]	GCST90296471
rs117149202	36810956	Foss-Skiftesvik J	Neuro Oncol	www.ncbi.nlm.nih.gov/pubmed/36810956	15q25.3	86094307		LINC01584, AGBL1			ENSG00000260477, ENSG00000273540			rs117149202-?	intron_variant	NR	4e-06	5.39794	3.32045	[1.991977771-5.534891702]	GCST90296471
rs117209097	36810956	Foss-Skiftesvik J	Neuro Oncol	www.ncbi.nlm.nih.gov/pubmed/36810956	14q21.1	40461988		FBXO33 - LINC02315	ENSG00000165355	ENSG00000251363		1029522	492427	rs117209097-?	intergenic_variant	NR	5e-06	5.30103	4.2169	[2.273471594-7.821622392]	GCST90296471
rs117245768	36810956	Foss-Skiftesvik J	Neuro Oncol	www.ncbi.nlm.nih.gov/pubmed/36810956	9p21.3	24315260		ELAVL2 - IZUMO3	ENSG00000107105	ENSG00000205442		488908	227692	rs117245768-?	intergenic_variant	NR	1e-06	6	3.90009	[2.254183899-6.747769461]	GCST90296471
rs182477181	36810956	Foss-Skiftesvik J	Neuro Oncol	www.ncbi.nlm.nih.gov/pubmed/36810956	14q31.1	81807950		RPL9P6 - EIF3LP1	ENSG00000241891	ENSG00000258501		30337	108281	rs182477181-?	intron_variant	NR	6e-06	5.22185	4.32538	[2.290284395-8.16881618]	GCST90296471
rs2975924	36810956	Foss-Skiftesvik J	Neuro Oncol	www.ncbi.nlm.nih.gov/pubmed/36810956	9q21.12	70034869		MAMDC2-AS1			ENSG00000204706			rs2975924-?	intron_variant	NR	3e-06	5.52288	0.153278	[0.069777756-0.336700994]	GCST90296471
rs34536564	36810956	Foss-Skiftesvik J	Neuro Oncol	www.ncbi.nlm.nih.gov/pubmed/36810956	7p12.1	51390711		CICP17 - ROBO2P1	ENSG00000227233	ENSG00000229478		6051	209575	rs34536564-?	intergenic_variant	NR	2e-06	5.69897	3.63606	[2.139816334-6.178527658]	GCST90296471
rs34543075	36810956	Foss-Skiftesvik J	Neuro Oncol	www.ncbi.nlm.nih.gov/pubmed/36810956	7q31.1	107963870		LAMB1			ENSG00000091136			rs34543075-?	intron_variant	NR	1e-07	7	3.64625	[2.26110131-5.87994848]	GCST90296471
rs35021556	36810956	Foss-Skiftesvik J	Neuro Oncol	www.ncbi.nlm.nih.gov/pubmed/36810956	4q28.3	138057957		LINC00616, SLC7A11-AS1			ENSG00000248307, ENSG00000250033			rs35021556-?	intron_variant	NR	1e-07	7	3.54841	[2.22296969-5.664145247]	GCST90296471
rs35151883	36810956	Foss-Skiftesvik J	Neuro Oncol	www.ncbi.nlm.nih.gov/pubmed/36810956	15q14	39057959		LINC02694			ENSG00000175779			rs35151883-?	intron_variant	NR	2e-06	5.69897	1.94177	[1.479564814-2.548365058]	GCST90296471
rs35273351	36810956	Foss-Skiftesvik J	Neuro Oncol	www.ncbi.nlm.nih.gov/pubmed/36810956	1p34.2	43057103		U6 - CFAP144	ENSG00000283489	ENSG00000186973		33466	88050	rs35273351-?	regulatory_region_variant	NR	1e-06	6	2.79519	[1.845540152-4.233495453]	GCST90296471
rs35409061	36810956	Foss-Skiftesvik J	Neuro Oncol	www.ncbi.nlm.nih.gov/pubmed/36810956	3q25.32	157681574		SLC66A1LP - RN7SKP46	ENSG00000293490	ENSG00000251751		3825	248918	rs35409061-?	intergenic_variant	NR	7e-06	5.1549	3.57584	[2.049426504-6.239125323]	GCST90296471
rs35524602	36810956	Foss-Skiftesvik J	Neuro Oncol	www.ncbi.nlm.nih.gov/pubmed/36810956	6q13	73307230		KHDC1			ENSG00000135314			rs35524602-?	intron_variant	NR	3e-06	5.52288	4.16577	[2.295750947-7.559008267]	GCST90296471
rs35753136	36810956	Foss-Skiftesvik J	Neuro Oncol	www.ncbi.nlm.nih.gov/pubmed/36810956	7q36.1	151528264		RHEB - PRKAG2	ENSG00000106615	ENSG00000106617		8144	27853	rs35753136-?	intergenic_variant	NR	3e-06	5.52288	4.41541	[2.358203263-8.267234073]	GCST90296471
rs3865551	36810956	Foss-Skiftesvik J	Neuro Oncol	www.ncbi.nlm.nih.gov/pubmed/36810956	20p11.1	25757636		FAM182B			ENSG00000175170			rs3865551-?	intron_variant	NR	6e-06	5.22185	3.03709	[1.877452867-4.9129963]	GCST90296471
rs3913362	36810956	Foss-Skiftesvik J	Neuro Oncol	www.ncbi.nlm.nih.gov/pubmed/36810956	3q26.31	171933999		TMEM212			ENSG00000186329			rs3913362-?	intergenic_variant	NR	7e-06	5.1549	3.06608	[1.879466575-5.001870788]	GCST90296471
rs116101156	36810956	Foss-Skiftesvik J	Neuro Oncol	www.ncbi.nlm.nih.gov/pubmed/36810956	2q33.1	200745104		LINC01792, AOX3P-AOX2P, AOX2P			ENSG00000237166, ENSG00000284084, ENSG00000243478			rs116101156-?	intron_variant	NR	4e-06	5.39794	4.03861	[2.236607033-7.292453162]	GCST90296471
rs116176238	36810956	Foss-Skiftesvik J	Neuro Oncol	www.ncbi.nlm.nih.gov/pubmed/36810956	2p16.1	59046587		LINC01122			ENSG00000233723			rs116176238-?	intron_variant	NR	1e-07	7	7.46556	[3.53723023-15.75654761]	GCST90296471
rs116283141	36810956	Foss-Skiftesvik J	Neuro Oncol	www.ncbi.nlm.nih.gov/pubmed/36810956	4q13.3	71031304		DCK - SLC4A4	ENSG00000156136	ENSG00000080493		390	31363	rs116283141-?	intergenic_variant	NR	6e-06	5.22185	4.82302	[2.435957736-9.549225006]	GCST90296471
rs116393909	36810956	Foss-Skiftesvik J	Neuro Oncol	www.ncbi.nlm.nih.gov/pubmed/36810956	5p15.1	18330446		SNORD81 - RN7SL58P	ENSG00000212278	ENSG00000241552		94250	216866	rs116393909-?	intergenic_variant	NR	9e-06	5.04576	6.13494	[2.753167315-13.67060627]	GCST90296471
rs116749425	36810956	Foss-Skiftesvik J	Neuro Oncol	www.ncbi.nlm.nih.gov/pubmed/36810956	1p35.1	33097632		AZIN2			ENSG00000142920			rs116749425-?	intron_variant	NR	6e-06	5.22185	4.01084	[2.19396849-7.332290866]	GCST90296471
rs116849330	36810956	Foss-Skiftesvik J	Neuro Oncol	www.ncbi.nlm.nih.gov/pubmed/36810956	15q21.1	46293627		SQOR - MTND5P40	ENSG00000137767	ENSG00000259593		602328	47727	rs116849330-?	intron_variant	NR	8e-06	5.09691	2.95648	[1.838761046-4.753627449]	GCST90296471
rs11685006	36810956	Foss-Skiftesvik J	Neuro Oncol	www.ncbi.nlm.nih.gov/pubmed/36810956	2q24.2	161343485		PSMD14			ENSG00000115233			rs11685006-?	intron_variant	NR	8e-06	5.09691	3.83473	[2.128701139-6.908054157]	GCST90296471
rs116860519	36810956	Foss-Skiftesvik J	Neuro Oncol	www.ncbi.nlm.nih.gov/pubmed/36810956	12q24.33	130803271		STX2			ENSG00000111450			rs116860519-?	intron_variant	NR	1e-06	6	4.99881	[2.601603537-9.604886698]	GCST90296471
rs118034998	36810956	Foss-Skiftesvik J	Neuro Oncol	www.ncbi.nlm.nih.gov/pubmed/36810956	14q21.1	40273877		FBXO33 - LINC02315	ENSG00000165355	ENSG00000251363		841411	680538	rs118034998-?	intron_variant	NR	7e-06	5.1549	3.80038	[2.119991332-6.812696475]	GCST90296471
rs118062537	36810956	Foss-Skiftesvik J	Neuro Oncol	www.ncbi.nlm.nih.gov/pubmed/36810956	9q21.2	76803211		PCA3, PRUNE2			ENSG00000225937, ENSG00000106772			rs118062537-?	intron_variant	NR	2e-08	7.69897	4.96344	[2.837467701-8.682313279]	GCST90296471
rs118068928	36810956	Foss-Skiftesvik J	Neuro Oncol	www.ncbi.nlm.nih.gov/pubmed/36810956	4q22.3	95684953		RPL30P6 - PDHA2	ENSG00000242936	ENSG00000163114		39660	155140	rs118068928-?	intron_variant	NR	6e-06	5.22185	4.4269	[2.324823216-8.429656299]	GCST90296471
rs118081248	36810956	Foss-Skiftesvik J	Neuro Oncol	www.ncbi.nlm.nih.gov/pubmed/36810956	11q13.2	67961146		RPS3AP40 - VPS51P17	ENSG00000243672	ENSG00000255230		34715	4727	rs118081248-?	intergenic_variant	NR	2e-06	5.69897	6.68857	[3.068841105-14.57780257]	GCST90296471
rs118129702	36810956	Foss-Skiftesvik J	Neuro Oncol	www.ncbi.nlm.nih.gov/pubmed/36810956	9q33.2	121566542		HMGB1P37 - DAB2IP	ENSG00000213467	ENSG00000136848		46118	515	rs118129702-?	intron_variant	NR	9e-06	5.04576	4.70817	[2.371436762-9.347453937]	GCST90296471
rs118156685	36810956	Foss-Skiftesvik J	Neuro Oncol	www.ncbi.nlm.nih.gov/pubmed/36810956	17q22	52841891		LINC01982 - LINC02089	ENSG00000263317	ENSG00000226364		306116	20174	rs118156685-?	intergenic_variant	NR	7e-06	5.1549	3.94875	[2.171894873-7.179286465]	GCST90296471
rs118188774	36810956	Foss-Skiftesvik J	Neuro Oncol	www.ncbi.nlm.nih.gov/pubmed/36810956	14q32.2	100664471		LINC00523			ENSG00000196273			rs118188774-?	intron_variant	NR	9e-07	6.04576	6.91436	[3.191771207-14.97862223]	GCST90296471
rs11933431	36810956	Foss-Skiftesvik J	Neuro Oncol	www.ncbi.nlm.nih.gov/pubmed/36810956	4q32.3	163639321		MARCHF1			ENSG00000145416			rs11933431-?	intron_variant	NR	5e-06	5.30103	4.00402	[2.206615735-7.265520941]	GCST90296471
rs11954396	36810956	Foss-Skiftesvik J	Neuro Oncol	www.ncbi.nlm.nih.gov/pubmed/36810956	5q33.1	151803651		G3BP1			ENSG00000145907			rs11954396-?	3_prime_UTR_variant	NR	5e-06	5.30103	2.07135	[1.513468445-2.834869771]	GCST90296471
rs112663739	36810956	Foss-Skiftesvik J	Neuro Oncol	www.ncbi.nlm.nih.gov/pubmed/36810956	19p13.3	2157238		AP3D1			ENSG00000065000			rs112663739-?	intergenic_variant	NR	3e-06	5.52288	4.21521	[2.301248956-7.721031739]	GCST90296471
rs112706991	36810956	Foss-Skiftesvik J	Neuro Oncol	www.ncbi.nlm.nih.gov/pubmed/36810956	6q25.3	158532921		CACYBPP3 - TMEM181	ENSG00000219188	ENSG00000146433		16692	3515	rs112706991-?	intergenic_variant	NR	9e-06	5.04576	3.36861	[1.973506678-5.749931835]	GCST90296471
rs112802297	36810956	Foss-Skiftesvik J	Neuro Oncol	www.ncbi.nlm.nih.gov/pubmed/36810956	14q23.1	61552611		LINC01303			ENSG00000250548			rs112802297-?	intron_variant	NR	3e-07	6.52288	4.31501	[2.463393818-7.558403571]	GCST90296471
rs112817746	36810956	Foss-Skiftesvik J	Neuro Oncol	www.ncbi.nlm.nih.gov/pubmed/36810956	5q14.2	82488721		ATP6AP1L - RPL5P16	ENSG00000205464	ENSG00000240411		170421	289076	rs112817746-?	intron_variant	NR	5e-06	5.30103	3.45354	[2.030414582-5.87414196]	GCST90296471
rs112866273	36810956	Foss-Skiftesvik J	Neuro Oncol	www.ncbi.nlm.nih.gov/pubmed/36810956	1p36.13	18230811		IGSF21			ENSG00000117154			rs112866273-?	intron_variant	NR	8e-06	5.09691	3.15693	[1.904676161-5.23249385]	GCST90296471
rs112927380	36810956	Foss-Skiftesvik J	Neuro Oncol	www.ncbi.nlm.nih.gov/pubmed/36810956	20p13	1627984		SIRPB1 - SIRPG	ENSG00000101307	ENSG00000089012		7923	1168	rs112927380-?	intergenic_variant	NR	7e-06	5.1549	4.50325	[2.334066441-8.688393026]	GCST90296471
rs113435421	36810956	Foss-Skiftesvik J	Neuro Oncol	www.ncbi.nlm.nih.gov/pubmed/36810956	4q25	108697554		OSTC - ETNPPL	ENSG00000198856	ENSG00000164089		29734	44415	rs113435421-?	intergenic_variant	NR	8e-06	5.09691	4.05034	[2.195689236-7.4715614]	GCST90296471
rs113457511	36810956	Foss-Skiftesvik J	Neuro Oncol	www.ncbi.nlm.nih.gov/pubmed/36810956	21q21.3	27030425		ADAMTS5 - GPX1P2	ENSG00000154736	ENSG00000215326		63337	112919	rs113457511-?	intergenic_variant	NR	6e-06	5.22185	2.20097	[1.56403966-3.097291438]	GCST90296471
rs113752529	36810956	Foss-Skiftesvik J	Neuro Oncol	www.ncbi.nlm.nih.gov/pubmed/36810956	16q24.2	88453662		ZFPM1			ENSG00000179588			rs113752529-?	missense_variant	NR	2e-06	5.69897	3.69766	[2.165432261-6.314066991]	GCST90296471
rs114329017	36810956	Foss-Skiftesvik J	Neuro Oncol	www.ncbi.nlm.nih.gov/pubmed/36810956	5q34	167551982		TENM2			ENSG00000145934			rs114329017-?	intron_variant	NR	5e-07	6.30103	18.0962	[5.860928276-55.87360018]	GCST90296471
rs114501851	36810956	Foss-Skiftesvik J	Neuro Oncol	www.ncbi.nlm.nih.gov/pubmed/36810956	3p22.1	42266099		CCK			ENSG00000187094			rs114501851-?	5_prime_UTR_variant	NR	5e-06	5.30103	3.81828	[2.150533606-6.779368798]	GCST90296471
rs114529545	36810956	Foss-Skiftesvik J	Neuro Oncol	www.ncbi.nlm.nih.gov/pubmed/36810956	9q31.3	108715275		RPL36P14 - RPL36AP35	ENSG00000169253	ENSG00000231810		88125	106422	rs114529545-?	intergenic_variant	NR	7e-06	5.1549	9.48204	[3.552444649-25.30909962]	GCST90296471
rs114830825	36810956	Foss-Skiftesvik J	Neuro Oncol	www.ncbi.nlm.nih.gov/pubmed/36810956	10q23.31	88140936		MED6P1 - RNLS	ENSG00000227905	ENSG00000184719		91113	132928	rs114830825-?	intergenic_variant	NR	4e-06	5.39794	5.77189	[2.736905767-12.17241103]	GCST90296471
rs115016203	36810956	Foss-Skiftesvik J	Neuro Oncol	www.ncbi.nlm.nih.gov/pubmed/36810956	2q23.2	149093197		LYPD6B			ENSG00000150556			rs115016203-?	intron_variant	NR	2e-06	5.69897	7.72452	[3.31242318-18.0134734]	GCST90296471
rs115148931	36810956	Foss-Skiftesvik J	Neuro Oncol	www.ncbi.nlm.nih.gov/pubmed/36810956	2q32.3	195152110		LINC01790 - RNU6-169P	ENSG00000230173	ENSG00000202206		390675	361926	rs115148931-?	intergenic_variant	NR	8e-06	5.09691	3.38787	[1.985176843-5.781666714]	GCST90296471
rs115257641	36810956	Foss-Skiftesvik J	Neuro Oncol	www.ncbi.nlm.nih.gov/pubmed/36810956	2p21	46156384		PRKCE			ENSG00000171132			rs115257641-?	intron_variant	NR	1e-05	5	4.03457	[2.175172561-7.483435665]	GCST90296471
rs115346678	36810956	Foss-Skiftesvik J	Neuro Oncol	www.ncbi.nlm.nih.gov/pubmed/36810956	5q14.1	81767167		SSBP2 - SEM1P1	ENSG00000145687	ENSG00000214857		15129	125323	rs115346678-?	intron_variant	NR	7e-06	5.1549	5.44338	[2.598899276-11.4011246]	GCST90296471
rs115353915	36810956	Foss-Skiftesvik J	Neuro Oncol	www.ncbi.nlm.nih.gov/pubmed/36810956	4q31.1	140193798		MAML3 - SCOC	ENSG00000196782	ENSG00000153130		39586	63488	rs115353915-?	intron_variant	NR	1e-06	6	4.23804	[2.363671192-7.598751823]	GCST90296471
rs115388350	36810956	Foss-Skiftesvik J	Neuro Oncol	www.ncbi.nlm.nih.gov/pubmed/36810956	7p22.1	4830519		RADIL			ENSG00000157927			rs115388350-?	intron_variant	NR	3e-06	5.52288	13.9002	[4.638986891-41.6501096]	GCST90296471
rs115406227	36810956	Foss-Skiftesvik J	Neuro Oncol	www.ncbi.nlm.nih.gov/pubmed/36810956	2p16.3	52113046		NRXN1-DT			ENSG00000231918			rs115406227-?	intron_variant	NR	3e-07	6.52288	5.03443	[2.718488426-9.323368589]	GCST90296471
rs115540604	36810956	Foss-Skiftesvik J	Neuro Oncol	www.ncbi.nlm.nih.gov/pubmed/36810956	4q21.21	81439002		RASGEF1B			ENSG00000138670			rs115540604-?	intron_variant	NR	2e-06	5.69897	4.84187	[2.517947285-9.310622941]	GCST90296471
rs11573168	36810956	Foss-Skiftesvik J	Neuro Oncol	www.ncbi.nlm.nih.gov/pubmed/36810956	1p36.13	19977245		PLA2G2A			ENSG00000188257			rs11573168-?	intron_variant	NR	3e-06	5.52288	5.24828	[2.606436597-10.56784605]	GCST90296471
rs115739359	36810956	Foss-Skiftesvik J	Neuro Oncol	www.ncbi.nlm.nih.gov/pubmed/36810956	2q14.2	120515899		LINC01101 - Y_RNA	ENSG00000280409	ENSG00000251986		49371	135374	rs115739359-?	intergenic_variant	NR	3e-06	5.52288	4.24228	[2.310130462-7.790429553]	GCST90296471
rs115812569	36810956	Foss-Skiftesvik J	Neuro Oncol	www.ncbi.nlm.nih.gov/pubmed/36810956	4p13	42724283		ATP8A1-DT - RN7SKP82	ENSG00000260519	ENSG00000252595		34663	168113	rs115812569-?	intergenic_variant	NR	4e-06	5.39794	4.24567	[2.290330202-7.870361537]	GCST90296471
rs6040316	36810956	Foss-Skiftesvik J	Neuro Oncol	www.ncbi.nlm.nih.gov/pubmed/36810956	20p12.2	11038024		LINC02871 - RPS11P1	ENSG00000125899	ENSG00000235544		8569	307359	rs6040316-?	intron_variant	NR	9e-06	5.04576	5.65873	[2.634780825-12.15329103]	GCST90296471
rs6093813	36810956	Foss-Skiftesvik J	Neuro Oncol	www.ncbi.nlm.nih.gov/pubmed/36810956	20q13.11	43361989		PPIAP21 - RNU6-743P	ENSG00000226038	ENSG00000201021		130729	43484	rs6093813-?	intergenic_variant	NR	5e-06	5.30103	4.8182	[2.446914884-9.487470183]	GCST90296471
rs61870246	36810956	Foss-Skiftesvik J	Neuro Oncol	www.ncbi.nlm.nih.gov/pubmed/36810956	11p15.4	3179212		OSBPL5 - MRGPRG-AS1	ENSG00000021762	ENSG00000236301		12473	38276	rs61870246-?	intergenic_variant	NR	3e-09	8.52288	10.3129	[4.773691954-22.27979023]	GCST90296471
rs12376077	36810956	Foss-Skiftesvik J	Neuro Oncol	www.ncbi.nlm.nih.gov/pubmed/36810956	9p13.1	38528686		FAM220BP - ANKRD18A	ENSG00000176007	ENSG00000180071		774	11881	rs12376077-?	intron_variant	NR	1e-05	5	4.18455	[2.217889349-7.895113312]	GCST90296471
rs12421375	36810956	Foss-Skiftesvik J	Neuro Oncol	www.ncbi.nlm.nih.gov/pubmed/36810956	11p15.1	20128637		NAV2 - DBX1	ENSG00000166833	ENSG00000109851		7036	27518	rs12421375-?	intergenic_variant	NR	6e-06	5.22185	2.08111	[1.514055784-2.860533083]	GCST90296471
rs12281401	36810956	Foss-Skiftesvik J	Neuro Oncol	www.ncbi.nlm.nih.gov/pubmed/36810956	11q22.3	107697308		ELMOD1 - SLN	ENSG00000110675	ENSG00000170290		30529	10067	rs12281401-?	intergenic_variant	NR	3e-06	5.52288	8.50794	[3.467105167-20.87766652]	GCST90296471
rs12291824	36810956	Foss-Skiftesvik J	Neuro Oncol	www.ncbi.nlm.nih.gov/pubmed/36810956	11p11.2	45086113		LINC02685 - PRDM11	ENSG00000254654	ENSG00000019485		108085	9693	rs12291824-?	regulatory_region_variant	NR	5e-06	5.30103	2.62689	[1.735438293-3.976253324]	GCST90296471
rs12323459	36810956	Foss-Skiftesvik J	Neuro Oncol	www.ncbi.nlm.nih.gov/pubmed/36810956	14q22.1	52423445		PTGER2 - TXNDC16	ENSG00000125384	ENSG00000087301		93623	6027	rs12323459-?	intergenic_variant	NR	8e-06	5.09691	3.14936	[1.902346264-5.213815868]	GCST90296471
rs12326299	36810956	Foss-Skiftesvik J	Neuro Oncol	www.ncbi.nlm.nih.gov/pubmed/36810956	18q23	80063532		RBFADN			ENSG00000261126			rs12326299-?	intron_variant	NR	9e-06	5.04576	3.68658	[2.071481393-6.560953874]	GCST90296471
rs4708013	36810956	Foss-Skiftesvik J	Neuro Oncol	www.ncbi.nlm.nih.gov/pubmed/36810956	6q13	73039547		KCNQ5			ENSG00000185760			rs4708013-?	intron_variant	NR	3e-06	5.52288	0.206987	[0.106695532-0.401549687]	GCST90296471
rs4818184	36810956	Foss-Skiftesvik J	Neuro Oncol	www.ncbi.nlm.nih.gov/pubmed/36810956	21q22.2	40830505		DSCAM			ENSG00000171587			rs4818184-?	intron_variant	NR	7e-06	5.1549	0.46394	[0.331560826-0.649173022]	GCST90296471
rs546569239	36810956	Foss-Skiftesvik J	Neuro Oncol	www.ncbi.nlm.nih.gov/pubmed/36810956	9q21.2	76671731		PRUNE2			ENSG00000106772			rs546569239-?	intron_variant	NR	4e-06	5.39794	5.39569	[2.637955011-11.03636799]	GCST90296471
rs55643163	36810956	Foss-Skiftesvik J	Neuro Oncol	www.ncbi.nlm.nih.gov/pubmed/36810956	11q23.2	113201627		NCAM1			ENSG00000149294			rs55643163-?	intron_variant	NR	4e-07	6.39794	5.02387	[2.6852773-9.399119362]	GCST90296471
rs55705742	36810956	Foss-Skiftesvik J	Neuro Oncol	www.ncbi.nlm.nih.gov/pubmed/36810956	15q22.2	62426402		TLN2			ENSG00000171914			rs55705742-?	intron_variant	NR	6e-07	6.22185	4.15786	[2.375538147-7.277417061]	GCST90296471
rs55827398	36810956	Foss-Skiftesvik J	Neuro Oncol	www.ncbi.nlm.nih.gov/pubmed/36810956	2p21	43827245		ABCG5			ENSG00000138075			rs55827398-?	intron_variant	NR	4e-06	5.39794	3.56727	[2.072351598-6.140560349]	GCST90296471
rs111256098	36810956	Foss-Skiftesvik J	Neuro Oncol	www.ncbi.nlm.nih.gov/pubmed/36810956	7q11.23	74515496		GTF2IRD1			ENSG00000006704			rs111256098-?	synonymous_variant	NR	8e-06	5.09691	6.31293	[2.810369586-14.18072999]	GCST90296471
rs111507842	36810956	Foss-Skiftesvik J	Neuro Oncol	www.ncbi.nlm.nih.gov/pubmed/36810956	6p21.2	37287171		TBC1D22B			ENSG00000065491			rs111507842-?	intron_variant	NR	9e-06	5.04576	3.71842	[2.083239221-6.637105833]	GCST90296471
rs144118728	36810956	Foss-Skiftesvik J	Neuro Oncol	www.ncbi.nlm.nih.gov/pubmed/36810956	2p23.2	28106775		BABAM2			ENSG00000158019			rs144118728-?	intron_variant	NR	3e-06	5.52288	5.71046	[2.750030493-11.85782515]	GCST90296471
rs144453639	36810956	Foss-Skiftesvik J	Neuro Oncol	www.ncbi.nlm.nih.gov/pubmed/36810956	2q21.1	129549512		PPIAP65 - LINC02572	ENSG00000233428	ENSG00000229536		52724	193456	rs144453639-?	intergenic_variant	NR	5e-06	5.30103	4.81386	[2.446631058-9.471506729]	GCST90296471
rs144624209	36810956	Foss-Skiftesvik J	Neuro Oncol	www.ncbi.nlm.nih.gov/pubmed/36810956	19p13.2	11042212		SMARCA4			ENSG00000127616			rs144624209-?	intron_variant	NR	3e-06	5.52288	2.87945	[1.85044102-4.480685284]	GCST90296471
rs144770991	36810956	Foss-Skiftesvik J	Neuro Oncol	www.ncbi.nlm.nih.gov/pubmed/36810956	13q33.3	106908202		PPIAP24 - NALF1	ENSG00000174408	ENSG00000204442		43916	255308	rs144770991-?	intergenic_variant	NR	4e-06	5.39794	3.67995	[2.119041789-6.390650098]	GCST90296471
rs144803643	36810956	Foss-Skiftesvik J	Neuro Oncol	www.ncbi.nlm.nih.gov/pubmed/36810956	1p36.12	20144799		PLA2G2F			ENSG00000158786			rs144803643-?	intron_variant	NR	5e-07	6.30103	3.30092	[2.071166552-5.260825744]	GCST90296471
rs145341052	36810956	Foss-Skiftesvik J	Neuro Oncol	www.ncbi.nlm.nih.gov/pubmed/36810956	2p16.3	49611563		MIR548BAHG - RPL7P13	ENSG00000282890	ENSG00000234253		192550	267060	rs145341052-?	intron_variant	NR	3e-06	5.52288	3.16547	[1.951066215-5.135740298]	GCST90296471
rs145739077	36810956	Foss-Skiftesvik J	Neuro Oncol	www.ncbi.nlm.nih.gov/pubmed/36810956	5p15.32	4995200		LINC01020			ENSG00000215231			rs145739077-?	intron_variant	NR	3e-06	5.52288	3.84011	[2.191416197-6.729171294]	GCST90296471
rs141540350	36810956	Foss-Skiftesvik J	Neuro Oncol	www.ncbi.nlm.nih.gov/pubmed/36810956	7p21.2	14349254		DGKB			ENSG00000136267			rs141540350-?	intron_variant	NR	7e-06	5.1549	5.43359	[2.602883841-11.34276391]	GCST90296471
rs141767381	36810956	Foss-Skiftesvik J	Neuro Oncol	www.ncbi.nlm.nih.gov/pubmed/36810956	13q13.3	38489447		UFM1 - LINC00437	ENSG00000120686	ENSG00000236354		125828	43896	rs141767381-?	intergenic_variant	NR	1e-06	6	5.04451	[2.610505811-9.747940189]	GCST90296471
rs142132110	36810956	Foss-Skiftesvik J	Neuro Oncol	www.ncbi.nlm.nih.gov/pubmed/36810956	8q22.1	93575455		CIBAR1-DT			ENSG00000246662			rs142132110-?	intron_variant	NR	2e-07	6.69897	5.36395	[2.851359791-10.090597]	GCST90296471
rs142480089	36810956	Foss-Skiftesvik J	Neuro Oncol	www.ncbi.nlm.nih.gov/pubmed/36810956	20q13.33	61557065		CDH4			ENSG00000179242			rs142480089-?	intron_variant	NR	5e-06	5.30103	6.91989	[3.017823874-15.86735732]	GCST90296471
rs142587589	36810956	Foss-Skiftesvik J	Neuro Oncol	www.ncbi.nlm.nih.gov/pubmed/36810956	12q14.1	61984021		TAFA2			ENSG00000198673			rs142587589-?	intron_variant	NR	4e-06	5.39794	4.63159	[2.410485067-8.899294465]	GCST90296471
rs142617794	36810956	Foss-Skiftesvik J	Neuro Oncol	www.ncbi.nlm.nih.gov/pubmed/36810956	6q23.2	131234519		AKAP7			ENSG00000118507			rs142617794-?	intron_variant	NR	7e-06	5.1549	5.42979	[2.589870825-11.38380806]	GCST90296471
rs142883567	36810956	Foss-Skiftesvik J	Neuro Oncol	www.ncbi.nlm.nih.gov/pubmed/36810956	14q21.1	40150440		FBXO33 - LINC02315	ENSG00000165355	ENSG00000251363		717974	803975	rs142883567-?	intron_variant	NR	5e-07	6.30103	5.09317	[2.700529865-9.60565512]	GCST90296471
rs143039986	36810956	Foss-Skiftesvik J	Neuro Oncol	www.ncbi.nlm.nih.gov/pubmed/36810956	19q13.33	49472217		ALDH16A1 - FLT3LG	ENSG00000161618	ENSG00000090554		1165	1933	rs143039986-?	intron_variant	NR	9e-06	5.04576	5.40109	[2.567108068-11.36365381]	GCST90296471
rs143254906	36810956	Foss-Skiftesvik J	Neuro Oncol	www.ncbi.nlm.nih.gov/pubmed/36810956	7p14.2	37092275		ELMO1			ENSG00000155849			rs143254906-?	intron_variant	NR	4e-07	6.39794	5.49204	[2.849911668-10.58366738]	GCST90296471
rs143303439	36810956	Foss-Skiftesvik J	Neuro Oncol	www.ncbi.nlm.nih.gov/pubmed/36810956	3q27.2	185503459		TMEM41A-DT			ENSG00000286086			rs143303439-?	intron_variant	NR	9e-06	5.04576	4.54079	[2.325548674-8.86617966]	GCST90296471
rs75257662	36810956	Foss-Skiftesvik J	Neuro Oncol	www.ncbi.nlm.nih.gov/pubmed/36810956	7p13	44124239		POLD2			ENSG00000106628			rs75257662-?	intergenic_variant	NR	4e-06	5.39794	2.92882	[1.852885215-4.629533004]	GCST90296471
rs75307161	36810956	Foss-Skiftesvik J	Neuro Oncol	www.ncbi.nlm.nih.gov/pubmed/36810956	2q12.2	106284179		SRSF3P4 - RPS21P2	ENSG00000224061	ENSG00000230353		30462	4624	rs75307161-?	intergenic_variant	NR	6e-07	6.22185	5.42165	[2.788132453-10.54264015]	GCST90296471
rs75396876	36810956	Foss-Skiftesvik J	Neuro Oncol	www.ncbi.nlm.nih.gov/pubmed/36810956	7p22.1	5588881		ACTB - FSCN1	ENSG00000075624	ENSG00000075618		24979	3928	rs75396876-?	intergenic_variant	NR	2e-06	5.69897	2.64852	[1.779819581-3.941210856]	GCST90296471
rs755368	36810956	Foss-Skiftesvik J	Neuro Oncol	www.ncbi.nlm.nih.gov/pubmed/36810956	5p13.3	33550065		ADAMTS12			ENSG00000151388			rs755368-?	intron_variant	NR	2e-06	5.69897	5.5102	[2.71567353-11.1803749]	GCST90296471
rs75565743	36810956	Foss-Skiftesvik J	Neuro Oncol	www.ncbi.nlm.nih.gov/pubmed/36810956	19p13.3	6621863		CD70 - TNFSF14	ENSG00000125726	ENSG00000125735		17760	36222	rs75565743-?	intergenic_variant	NR	9e-06	5.04576	4.39778	[2.291044896-8.441769981]	GCST90296471
rs75601886	36810956	Foss-Skiftesvik J	Neuro Oncol	www.ncbi.nlm.nih.gov/pubmed/36810956	8q24.3	139881579		TRAPPC9			ENSG00000167632			rs75601886-?	intron_variant	NR	1e-05	5	5.8264	[2.670121561-12.71364721]	GCST90296471
rs75602075	36810956	Foss-Skiftesvik J	Neuro Oncol	www.ncbi.nlm.nih.gov/pubmed/36810956	12q12	42386314		PPHLN1			ENSG00000134283			rs75602075-?	intron_variant	NR	4e-06	5.39794	4.89885	[2.49324232-9.625501666]	GCST90296471
rs75625056	36810956	Foss-Skiftesvik J	Neuro Oncol	www.ncbi.nlm.nih.gov/pubmed/36810956	15q26.2	97489644		LINC00923, LINC02253			ENSG00000251209, ENSG00000259485			rs75625056-?	intron_variant	NR	9e-06	5.04576	4.83316	[2.415378491-9.671118792]	GCST90296471
rs75701467	36810956	Foss-Skiftesvik J	Neuro Oncol	www.ncbi.nlm.nih.gov/pubmed/36810956	15q21.1	47492855		SEMA6D			ENSG00000137872			rs75701467-?	intron_variant	NR	9e-06	5.04576	3.07222	[1.874024018-5.03650304]	GCST90296471
rs75798130	36810956	Foss-Skiftesvik J	Neuro Oncol	www.ncbi.nlm.nih.gov/pubmed/36810956	4p13	42905876		GRXCR1			ENSG00000215203			rs75798130-?	intron_variant	NR	6e-06	5.22185	4.23168	[2.266733934-7.8999782]	GCST90296471
rs75986277	36810956	Foss-Skiftesvik J	Neuro Oncol	www.ncbi.nlm.nih.gov/pubmed/36810956	6p25.1	5979004		PKMP5 - NRN1	ENSG00000215057	ENSG00000124785		4992	18995	rs75986277-?	intron_variant	NR	1e-06	6	3.48198	[2.109865075-5.746413954]	GCST90296471
rs76070203	36810956	Foss-Skiftesvik J	Neuro Oncol	www.ncbi.nlm.nih.gov/pubmed/36810956	2p16.1	58397529		LINC01795 - LINC01122	ENSG00000225226	ENSG00000233723		99672	30178	rs76070203-?	intergenic_variant	NR	8e-06	5.09691	4.72846	[2.394762354-9.336355755]	GCST90296471
rs76445346	36810956	Foss-Skiftesvik J	Neuro Oncol	www.ncbi.nlm.nih.gov/pubmed/36810956	18p11.31	4002409		DLGAP1-AS4, DLGAP1			ENSG00000263878, ENSG00000170579			rs76445346-?	intron_variant	NR	1e-06	6	5.34948	[2.722590999-10.51093349]	GCST90296471
rs76545353	36810956	Foss-Skiftesvik J	Neuro Oncol	www.ncbi.nlm.nih.gov/pubmed/36810956	14q24.3	75876992		TTLL5			ENSG00000119685			rs76545353-?	intron_variant	NR	2e-06	5.69897	4.9377	[2.563762741-9.509810976]	GCST90296471
rs76552574	36810956	Foss-Skiftesvik J	Neuro Oncol	www.ncbi.nlm.nih.gov/pubmed/36810956	3p24.3	17686733		TBC1D5			ENSG00000131374			rs76552574-?	intron_variant	NR	3e-06	5.52288	6.20528	[2.900038463-13.27756807]	GCST90296471
rs75005457	36810956	Foss-Skiftesvik J	Neuro Oncol	www.ncbi.nlm.nih.gov/pubmed/36810956	8q21.11	74227449		RNU6-1197P - JPH1	ENSG00000212485	ENSG00000104369		147806	7251	rs75005457-?	intergenic_variant	NR	2e-06	5.69897	2.72754	[1.809719752-4.110842519]	GCST90296471
rs12641473	36810956	Foss-Skiftesvik J	Neuro Oncol	www.ncbi.nlm.nih.gov/pubmed/36810956	4q22.1	88410079		HERC6			ENSG00000138642			rs12641473-?	intron_variant	NR	4e-06	5.39794	2.29148	[1.611214109-3.258972625]	GCST90296471
rs12811146	36810956	Foss-Skiftesvik J	Neuro Oncol	www.ncbi.nlm.nih.gov/pubmed/36810956	12p13.33	2748646		LINC02371, ITFG2-AS1			ENSG00000274659, ENSG00000258325			rs12811146-?	intron_variant	NR	9e-06	5.04576	3.22941	[1.924495778-5.419133869]	GCST90296471
rs12985851	36810956	Foss-Skiftesvik J	Neuro Oncol	www.ncbi.nlm.nih.gov/pubmed/36810956	19q13.2	40596386		LTBP4			ENSG00000090006			rs12985851-?	intron_variant	NR	7e-06	5.1549	4.0475	[2.204066361-7.432750659]	GCST90296471
rs12990363	36810956	Foss-Skiftesvik J	Neuro Oncol	www.ncbi.nlm.nih.gov/pubmed/36810956	2p22.1	38454757		LINC02613			ENSG00000231367			rs12990363-?	intron_variant	NR	5e-06	5.30103	3.0153	[1.876446822-4.845352509]	GCST90296471
rs13068633	36810956	Foss-Skiftesvik J	Neuro Oncol	www.ncbi.nlm.nih.gov/pubmed/36810956	3p25.1	13237130		IQSEC1			ENSG00000144711			rs13068633-?	intron_variant	NR	4e-06	5.39794	3.43907	[2.035024789-5.811809685]	GCST90296471
rs13201817	36810956	Foss-Skiftesvik J	Neuro Oncol	www.ncbi.nlm.nih.gov/pubmed/36810956	6q27	165938916		PDE10A			ENSG00000112541			rs13201817-?	intron_variant	NR	2e-06	5.69897	2.57874	[1.743146825-3.814875386]	GCST90296471
rs137961487	36810956	Foss-Skiftesvik J	Neuro Oncol	www.ncbi.nlm.nih.gov/pubmed/36810956	9q21.13	71426947		TRPM3			ENSG00000083067			rs137961487-?	intron_variant	NR	1e-05	5	3.56941	[2.031356913-6.272004497]	GCST90296471
rs137975210	36810956	Foss-Skiftesvik J	Neuro Oncol	www.ncbi.nlm.nih.gov/pubmed/36810956	13q21.33	71190246		LINC00348 - RABEPKP1	ENSG00000226846	ENSG00000225801		21829	105964	rs137975210-?	intergenic_variant	NR	1e-06	6	6.47145	[3.034528323-13.80104067]	GCST90296471
rs138105044	36810956	Foss-Skiftesvik J	Neuro Oncol	www.ncbi.nlm.nih.gov/pubmed/36810956	2q32.2	189775381		ORMDL1			ENSG00000128699			rs138105044-?	3_prime_UTR_variant	NR	5e-06	5.30103	5.0627	[2.521182405-10.16623566]	GCST90296471
rs138217259	36810956	Foss-Skiftesvik J	Neuro Oncol	www.ncbi.nlm.nih.gov/pubmed/36810956	8q24.3	142176958		MIR4472-1 - LINC00051	ENSG00000265247	ENSG00000254008		540	21361	rs138217259-?	intron_variant	NR	8e-06	5.09691	6.69861	[2.905902461-15.44145846]	GCST90296471
rs138425480	36810956	Foss-Skiftesvik J	Neuro Oncol	www.ncbi.nlm.nih.gov/pubmed/36810956	4q31.23	148010723		ARHGAP10			ENSG00000071205			rs138425480-?	intron_variant	NR	2e-06	5.69897	6.76458	[3.070437317-14.90326028]	GCST90296471
rs138941884	36810956	Foss-Skiftesvik J	Neuro Oncol	www.ncbi.nlm.nih.gov/pubmed/36810956	2q14.1	115486511		DPP10			ENSG00000175497			rs138941884-?	intron_variant	NR	9e-06	5.04576	5.8521	[2.685578068-12.75220248]	GCST90296471
rs76771408	36810956	Foss-Skiftesvik J	Neuro Oncol	www.ncbi.nlm.nih.gov/pubmed/36810956	2q31.3	181301510		LINC01934			ENSG00000234663			rs76771408-?	intron_variant	NR	7e-06	5.1549	2.98948	[1.853100162-4.822729239]	GCST90296471
rs77066658	36810956	Foss-Skiftesvik J	Neuro Oncol	www.ncbi.nlm.nih.gov/pubmed/36810956	18p11.32	2509087		AIDAP3 - METTL4	ENSG00000264189	ENSG00000101574		579993	28438	rs77066658-?	intron_variant	NR	8e-06	5.09691	5.85502	[2.689555666-12.74608289]	GCST90296471
rs77073849	36810956	Foss-Skiftesvik J	Neuro Oncol	www.ncbi.nlm.nih.gov/pubmed/36810956	5q31.3	142342154		SPRY4-AS1			ENSG00000231185			rs77073849-?	intron_variant	NR	1e-05	5	2.96507	[1.831135012-4.801190942]	GCST90296471
rs77177269	36810956	Foss-Skiftesvik J	Neuro Oncol	www.ncbi.nlm.nih.gov/pubmed/36810956	8q24.22	133448269		ST13P6 - ST3GAL1	ENSG00000225259	ENSG00000008513		39162	6579	rs77177269-?	intergenic_variant	NR	7e-06	5.1549	3.5219	[2.032007052-6.104193537]	GCST90296471
rs77285401	36810956	Foss-Skiftesvik J	Neuro Oncol	www.ncbi.nlm.nih.gov/pubmed/36810956	6p25.1	6838631		BTF3P7 - RN7SL554P	ENSG00000219986	ENSG00000240936		43229	99975	rs77285401-?	intergenic_variant	NR	6e-06	5.22185	5.43576	[2.60750024-11.3317441]	GCST90296471
rs77482787	36810956	Foss-Skiftesvik J	Neuro Oncol	www.ncbi.nlm.nih.gov/pubmed/36810956	1p36.12	22616057		EPHA8 - MIR6127	ENSG00000070886	ENSG00000276835		12462	17201	rs77482787-?	intergenic_variant	NR	4e-06	5.39794	4.05479	[2.23590932-7.353320648]	GCST90296471
rs77519832	36810956	Foss-Skiftesvik J	Neuro Oncol	www.ncbi.nlm.nih.gov/pubmed/36810956	2p22.3	32647397		TTC27			ENSG00000018699			rs77519832-?	intron_variant	NR	3e-06	5.52288	2.79212	[1.81732202-4.289782361]	GCST90296471
rs77706512	36810956	Foss-Skiftesvik J	Neuro Oncol	www.ncbi.nlm.nih.gov/pubmed/36810956	9q31.2	106059789		LINC01505			ENSG00000234323			rs77706512-?	intron_variant	NR	8e-06	5.09691	3.75204	[2.098779531-6.707618702]	GCST90296471
rs77748548	36810956	Foss-Skiftesvik J	Neuro Oncol	www.ncbi.nlm.nih.gov/pubmed/36810956	5q23.2	125436839		LINC02240			ENSG00000260192			rs77748548-?	intron_variant	NR	2e-06	5.69897	8.76617	[3.60963984-21.28903178]	GCST90296471
rs77860969	36810956	Foss-Skiftesvik J	Neuro Oncol	www.ncbi.nlm.nih.gov/pubmed/36810956	14q24.2	72351038		RGS6			ENSG00000182732			rs77860969-?	intron_variant	NR	2e-06	5.69897	4.56218	[2.44616135-8.50862198]	GCST90296471
rs78036371	36810956	Foss-Skiftesvik J	Neuro Oncol	www.ncbi.nlm.nih.gov/pubmed/36810956	10q22.1	70764716		ADAMTS14 - TBATA	ENSG00000138316	ENSG00000166220		2275	6522	rs78036371-?	intergenic_variant	NR	3e-06	5.52288	3.19121	[1.960775386-5.193770881]	GCST90296471
rs78109720	36810956	Foss-Skiftesvik J	Neuro Oncol	www.ncbi.nlm.nih.gov/pubmed/36810956	13q34	112346377		LINC01044 - SPACA7	ENSG00000223626	ENSG00000153498		15152	29978	rs78109720-?	regulatory_region_variant	NR	8e-06	5.09691	4.5476	[2.336354947-8.851686448]	GCST90296471
rs78181021	36810956	Foss-Skiftesvik J	Neuro Oncol	www.ncbi.nlm.nih.gov/pubmed/36810956	11p15.4	11637217		GALNT18 - MIR4299	ENSG00000110328	ENSG00000266645		14786	19434	rs78181021-?	intergenic_variant	NR	2e-06	5.69897	3.25665	[2.002947809-5.295090127]	GCST90296471
rs78272063	36810956	Foss-Skiftesvik J	Neuro Oncol	www.ncbi.nlm.nih.gov/pubmed/36810956	10q26.3	132520675		LINC02870 - LINC01165	ENSG00000180066	ENSG00000229081		71267	152	rs78272063-?	regulatory_region_variant	NR	9e-06	5.04576	3.96141	[2.160146406-7.264678189]	GCST90296471
rs10424055	36810956	Foss-Skiftesvik J	Neuro Oncol	www.ncbi.nlm.nih.gov/pubmed/36810956	19p13.3	1737096		Metazoa_SRP - ONECUT3	ENSG00000276839	ENSG00000205922		12701	16410	rs10424055-?	intron_variant	NR	3e-07	6.52288	12.7969	[4.838709244-33.84367066]	GCST90296471
rs10826816	36810956	Foss-Skiftesvik J	Neuro Oncol	www.ncbi.nlm.nih.gov/pubmed/36810956	10p11.23	30561624		RN7SL63P - LYZL2	ENSG00000239744	ENSG00000151033		5720	50155	rs10826816-?	intergenic_variant	NR	8e-06	5.09691	1.81194	[1.394784607-2.353868159]	GCST90296471
rs12504962	36810956	Foss-Skiftesvik J	Neuro Oncol	www.ncbi.nlm.nih.gov/pubmed/36810956	4p15.31	18842570		LCORL - LINC02438	ENSG00000178177	ENSG00000248238		820577	329765	rs12504962-?	intron_variant	NR	7e-06	5.1549	2.93791	[1.835468936-4.702526888]	GCST90296471
rs62200310	36810956	Foss-Skiftesvik J	Neuro Oncol	www.ncbi.nlm.nih.gov/pubmed/36810956	20p11.23	19754059		SLC24A3 - RIN2	ENSG00000185052	ENSG00000132669		31133	3547	rs62200310-?	intergenic_variant	NR	6e-07	6.22185	5.56279	[2.830598009-10.93219385]	GCST90296471
rs62271662	36810956	Foss-Skiftesvik J	Neuro Oncol	www.ncbi.nlm.nih.gov/pubmed/36810956	3q21.3	127958841		MGLL, KBTBD12			ENSG00000074416, ENSG00000187715			rs62271662-?	intron_variant	NR	9e-06	5.04576	4.54988	[2.331118045-8.880447945]	GCST90296471
rs62392926	36810956	Foss-Skiftesvik J	Neuro Oncol	www.ncbi.nlm.nih.gov/pubmed/36810956	6p25.2	3669654		SLC22A23 - TOMM5P1	ENSG00000137266	ENSG00000270477		212604	24269	rs62392926-?	intron_variant	NR	3e-06	5.52288	2.47168	[1.68988419-3.615174046]	GCST90296471
rs62434527	36810956	Foss-Skiftesvik J	Neuro Oncol	www.ncbi.nlm.nih.gov/pubmed/36810956	7p21.3	11586684		THSD7A			ENSG00000005108			rs62434527-?	intron_variant	NR	2e-06	5.69897	4.24567	[2.344837258-7.687410571]	GCST90296471
rs6479694	36810956	Foss-Skiftesvik J	Neuro Oncol	www.ncbi.nlm.nih.gov/pubmed/36810956	10q21.2	60140598		ANK3			ENSG00000151150			rs6479694-?	non_coding_transcript_exon_variant	NR	7e-06	5.1549	0.248851	[0.135671331-0.456448226]	GCST90296471
rs6865382	36810956	Foss-Skiftesvik J	Neuro Oncol	www.ncbi.nlm.nih.gov/pubmed/36810956	5q31.1	136861245		ANKRD49P3 - RNA5SP193	ENSG00000248616	ENSG00000222285		2903	107955	rs6865382-?	intergenic_variant	NR	8e-06	5.09691	2.84681	[1.798181722-4.506965099]	GCST90296471
rs7154578	36810956	Foss-Skiftesvik J	Neuro Oncol	www.ncbi.nlm.nih.gov/pubmed/36810956	14q11.2	23981016		DHRS4L1, DHRS4L1, DHRS4L1, DHRS4-AS1, DHRS4L2			ENSG00000225766, ENSG00000291039, ENSG00000285467, ENSG00000215256, ENSG00000187630			rs7154578-?	intron_variant	NR	8e-06	5.09691	2.98799	[1.848184859-4.830722295]	GCST90296471
rs7155701	36810956	Foss-Skiftesvik J	Neuro Oncol	www.ncbi.nlm.nih.gov/pubmed/36810956	14q21.2	44118838		LINC02307			ENSG00000258969			rs7155701-?	intron_variant	NR	1e-06	6	19.3076	[5.860482863-63.60982885]	GCST90296471
rs72695474	36810956	Foss-Skiftesvik J	Neuro Oncol	www.ncbi.nlm.nih.gov/pubmed/36810956	14q31.1	81959029		EIF3LP1 - Metazoa_SRP	ENSG00000258501	ENSG00000276839		41141	470843	rs72695474-?	intron_variant	NR	4e-06	5.39794	3.01259	[1.889144347-4.80413017]	GCST90296471
rs72721086	36810956	Foss-Skiftesvik J	Neuro Oncol	www.ncbi.nlm.nih.gov/pubmed/36810956	4q31.21	143425592		RPSAP36, GAB1			ENSG00000243175, ENSG00000109458			rs72721086-?	non_coding_transcript_exon_variant	NR	9e-06	5.04576	2.73273	[1.754429969-4.256537345]	GCST90296471
rs72742516	36810956	Foss-Skiftesvik J	Neuro Oncol	www.ncbi.nlm.nih.gov/pubmed/36810956	5p13.1	38468859		EGFLAM-AS5			ENSG00000251257			rs72742516-?	intergenic_variant	NR	6e-06	5.22185	2.84852	[1.810581383-4.481473954]	GCST90296471
rs139241345	36810956	Foss-Skiftesvik J	Neuro Oncol	www.ncbi.nlm.nih.gov/pubmed/36810956	2p16.3	51955507		NRXN1-DT			ENSG00000231918			rs139241345-?	intron_variant	NR	1e-06	6	4.70488	[2.522675387-8.774765102]	GCST90296471
rs140128056	36810956	Foss-Skiftesvik J	Neuro Oncol	www.ncbi.nlm.nih.gov/pubmed/36810956	4q13.2	68690817		UGT2B15 - UGT2B10	ENSG00000196620	ENSG00000109181		20133	125100	rs140128056-?	intergenic_variant	NR	1e-06	6	3.88413	[2.255987967-6.687312002]	GCST90296471
rs140429515	36810956	Foss-Skiftesvik J	Neuro Oncol	www.ncbi.nlm.nih.gov/pubmed/36810956	2q24.1	154234815		GALNT13			ENSG00000144278			rs140429515-?	intron_variant	NR	5e-06	5.30103	9.99415	[3.704884188-26.95983053]	GCST90296471
rs140701429	36810956	Foss-Skiftesvik J	Neuro Oncol	www.ncbi.nlm.nih.gov/pubmed/36810956	7q36.3	156416379		RNF32-DT			ENSG00000182648			rs140701429-?	intron_variant	NR	3e-07	6.52288	5.82699	[2.98018089-11.39319218]	GCST90296471
rs140711410	36810956	Foss-Skiftesvik J	Neuro Oncol	www.ncbi.nlm.nih.gov/pubmed/36810956	5q31.1	134577224		JADE2			ENSG00000043143			rs140711410-?	intron_variant	NR	2e-07	6.69897	4.76978	[2.634812442-8.634691636]	GCST90296471
rs140858343	36810956	Foss-Skiftesvik J	Neuro Oncol	www.ncbi.nlm.nih.gov/pubmed/36810956	9q33.3	124989532		SCAI			ENSG00000173611			rs140858343-?	intron_variant	NR	9e-06	5.04576	3.15094	[1.900315642-5.224609196]	GCST90296471
rs141045535	36810956	Foss-Skiftesvik J	Neuro Oncol	www.ncbi.nlm.nih.gov/pubmed/36810956	3q26.32	179038667		ZMAT3			ENSG00000172667			rs141045535-?	intron_variant	NR	9e-06	5.04576	5.78287	[2.659536874-12.57421137]	GCST90296471
rs72938764	36810956	Foss-Skiftesvik J	Neuro Oncol	www.ncbi.nlm.nih.gov/pubmed/36810956	6p12.1	53232190		RNU1-136P - HMGB1P20	ENSG00000206908	ENSG00000219163		12766	3431	rs72938764-?	intron_variant	NR	4e-06	5.39794	3.81675	[2.161079791-6.740890245]	GCST90296471
rs73147440	36810956	Foss-Skiftesvik J	Neuro Oncol	www.ncbi.nlm.nih.gov/pubmed/36810956	21q21.2	24742279		LINC01684 - LINC01692	ENSG00000237484	ENSG00000226983		194337	98271	rs73147440-?	intergenic_variant	NR	8e-07	6.09691	3.2534	[2.03775355-5.19424873]	GCST90296471
rs73364738	36810956	Foss-Skiftesvik J	Neuro Oncol	www.ncbi.nlm.nih.gov/pubmed/36810956	10q26.13	123780873		CPXM2			ENSG00000121898			rs73364738-?	intron_variant	NR	8e-06	5.09691	8.27716	[3.279188555-20.89278742]	GCST90296471
rs73382910	36810956	Foss-Skiftesvik J	Neuro Oncol	www.ncbi.nlm.nih.gov/pubmed/36810956	21q21.1	16721413		RNU1-98P - NEK4P1	ENSG00000239023	ENSG00000225735		2256	489056	rs73382910-?	intron_variant	NR	7e-06	5.1549	6.17495	[2.794574894-13.64427473]	GCST90296471
rs73658220	36810956	Foss-Skiftesvik J	Neuro Oncol	www.ncbi.nlm.nih.gov/pubmed/36810956	8p23.2	3715246		CSMD1			ENSG00000183117			rs73658220-?	intron_variant	NR	8e-07	6.09691	3.27789	[2.043859639-5.256997257]	GCST90296471
rs7369944	36810956	Foss-Skiftesvik J	Neuro Oncol	www.ncbi.nlm.nih.gov/pubmed/36810956	2q22.1	137105448		THSD7B			ENSG00000144229			rs7369944-?	intron_variant	NR	6e-06	5.22185	3.11211	[1.905064755-5.083927028]	GCST90296471
rs73719061	36810956	Foss-Skiftesvik J	Neuro Oncol	www.ncbi.nlm.nih.gov/pubmed/36810956	6p25.1	7095157		RN7SL554P - RREB1	ENSG00000240936	ENSG00000124782		156260	12261	rs73719061-?	intergenic_variant	NR	6e-06	5.22185	3.73109	[2.10637403-6.608997644]	GCST90296471
rs74000618	36810956	Foss-Skiftesvik J	Neuro Oncol	www.ncbi.nlm.nih.gov/pubmed/36810956	17q25.3	80211194		SGSH, CARD14			ENSG00000181523, ENSG00000141527			rs74000618-?	intron_variant	NR	8e-06	5.09691	3.96299	[2.16440176-7.256197999]	GCST90296471
rs74157061	36810956	Foss-Skiftesvik J	Neuro Oncol	www.ncbi.nlm.nih.gov/pubmed/36810956	10q25.1	109526558		RNU6-839P - PHB2P1	ENSG00000200217	ENSG00000232728		286812	1561	rs74157061-?	intergenic_variant	NR	7e-06	5.1549	5.54225	[2.620297864-11.7225226]	GCST90296471
rs74437820	36810956	Foss-Skiftesvik J	Neuro Oncol	www.ncbi.nlm.nih.gov/pubmed/36810956	8q21.13	77708001		HIGD1AP18 - PKIA-AS1	ENSG00000253952	ENSG00000254266		693973	459632	rs74437820-?	intergenic_variant	NR	5e-07	6.30103	5.59179	[2.861574506-10.92690395]	GCST90296471
rs74449676	36810956	Foss-Skiftesvik J	Neuro Oncol	www.ncbi.nlm.nih.gov/pubmed/36810956	9p13.1	38380809		U8 - ALDH1B1	ENSG00000212145	ENSG00000137124		233248	11814	rs74449676-?	intron_variant	NR	8e-06	5.09691	8.31865	[3.275020079-21.12962322]	GCST90296471
rs74453556	36810956	Foss-Skiftesvik J	Neuro Oncol	www.ncbi.nlm.nih.gov/pubmed/36810956	1p36.12	22450272		ZBTB40			ENSG00000184677			rs74453556-?	intron_variant	NR	2e-06	5.69897	4.18204	[2.318767976-7.542577748]	GCST90296471
rs74770020	36810956	Foss-Skiftesvik J	Neuro Oncol	www.ncbi.nlm.nih.gov/pubmed/36810956	2q12.2	106094512		UXS1			ENSG00000115652			rs74770020-?	non_coding_transcript_exon_variant	NR	2e-07	6.69897	5.43685	[2.88784919-10.23576541]	GCST90296471
rs149883126	36810956	Foss-Skiftesvik J	Neuro Oncol	www.ncbi.nlm.nih.gov/pubmed/36810956	13q13.3	37942002		LINC02334			ENSG00000274317			rs149883126-?	intron_variant	NR	4e-06	5.39794	5.54502	[2.670356542-11.51427995]	GCST90296471
rs150271229	36810956	Foss-Skiftesvik J	Neuro Oncol	www.ncbi.nlm.nih.gov/pubmed/36810956	15q14	39201262		LINC02694 - LINC02915	ENSG00000175779	ENSG00000175746		20763	49419	rs150271229-?	intron_variant	NR	2e-06	5.69897	4.24185	[2.333562337-7.710661642]	GCST90296471
rs150497864	36810956	Foss-Skiftesvik J	Neuro Oncol	www.ncbi.nlm.nih.gov/pubmed/36810956	14q12	24868596		STXBP6			ENSG00000168952			rs150497864-?	intron_variant	NR	5e-06	5.30103	3.77387	[2.138892133-6.658618296]	GCST90296471
rs1505586	36810956	Foss-Skiftesvik J	Neuro Oncol	www.ncbi.nlm.nih.gov/pubmed/36810956	3p14.2	63508254		SYNPR, SYNPR-AS1			ENSG00000163630, ENSG00000241359			rs1505586-?	intron_variant	NR	2e-06	5.69897	1.98516	[1.496115377-2.634064262]	GCST90296471
rs17030806	36810956	Foss-Skiftesvik J	Neuro Oncol	www.ncbi.nlm.nih.gov/pubmed/36810956	2p14	65786978		LINC02934			ENSG00000204929			rs17030806-?	intron_variant	NR	5e-06	5.30103	3.84433	[2.152513007-6.865878507]	GCST90296471
rs17043481	36810956	Foss-Skiftesvik J	Neuro Oncol	www.ncbi.nlm.nih.gov/pubmed/36810956	3p24.3	17356322		TBC1D5			ENSG00000131374			rs17043481-?	intron_variant	NR	7e-06	5.1549	6.09397	[2.771475916-13.39953493]	GCST90296471
rs17054239	36810956	Foss-Skiftesvik J	Neuro Oncol	www.ncbi.nlm.nih.gov/pubmed/36810956	6q22.33	127017458		RPS4XP9 - RSPO3	ENSG00000217404	ENSG00000146374		333611	101205	rs17054239-?	intron_variant	NR	5e-06	5.30103	4.88271	[2.465621733-9.669300793]	GCST90296471
rs111825872	36810956	Foss-Skiftesvik J	Neuro Oncol	www.ncbi.nlm.nih.gov/pubmed/36810956	2q24.3	168538894		CERS6			ENSG00000172292			rs111825872-?	intron_variant	NR	2e-06	5.69897	4.81242	[2.511971744-9.219603202]	GCST90296471
rs143899146	36810956	Foss-Skiftesvik J	Neuro Oncol	www.ncbi.nlm.nih.gov/pubmed/36810956	14q32.13	94928989		RPL15P2 - LINC02279	ENSG00000240914	ENSG00000258933		127526	31288	rs143899146-?	intergenic_variant	NR	5e-06	5.30103	7.66987	[3.196204461-18.40525092]	GCST90296471
rs146692708	36810956	Foss-Skiftesvik J	Neuro Oncol	www.ncbi.nlm.nih.gov/pubmed/36810956	14q12	30387066		PRKD1 - G2E3-AS1	ENSG00000184304	ENSG00000257636		195168	25009	rs146692708-?	intergenic_variant	NR	9e-07	6.04576	5.15105	[2.67873321-9.905161649]	GCST90296471
rs146751883	36810956	Foss-Skiftesvik J	Neuro Oncol	www.ncbi.nlm.nih.gov/pubmed/36810956	5p15.32	4665376		LINC02063 - LINC02114	ENSG00000250921	ENSG00000249521		517947	108059	rs146751883-?	intron_variant	NR	4e-06	5.39794	5.12484	[2.550629012-10.29707629]	GCST90296471
rs146875904	36810956	Foss-Skiftesvik J	Neuro Oncol	www.ncbi.nlm.nih.gov/pubmed/36810956	15q21.2	50666231		TRPM7			ENSG00000092439			rs146875904-?	intron_variant	NR	3e-06	5.52288	5.25511	[2.624703665-10.52161802]	GCST90296471
rs146968169	36810956	Foss-Skiftesvik J	Neuro Oncol	www.ncbi.nlm.nih.gov/pubmed/36810956	8q22.1	93442617		CIBAR1-DT			ENSG00000246662			rs146968169-?	intron_variant	NR	2e-07	6.69897	5.46902	[2.890738483-10.34691078]	GCST90296471
rs147401799	36810956	Foss-Skiftesvik J	Neuro Oncol	www.ncbi.nlm.nih.gov/pubmed/36810956	22q11.21	19393418		C22orf39, HIRA			ENSG00000242259, ENSG00000100084			rs147401799-?	intron_variant	NR	6e-06	5.22185	5.30102	[2.568915949-10.93879889]	GCST90296471
rs147869779	36810956	Foss-Skiftesvik J	Neuro Oncol	www.ncbi.nlm.nih.gov/pubmed/36810956	19p13.2	11271091		DOCK6 - TSPAN16-AS1	ENSG00000130158	ENSG00000267174		8567	24624	rs147869779-?	intergenic_variant	NR	5e-06	5.30103	4.28149	[2.291613146-7.999219705]	GCST90296471
rs148362484	36810956	Foss-Skiftesvik J	Neuro Oncol	www.ncbi.nlm.nih.gov/pubmed/36810956	19p13.2	11151792		SPC24			ENSG00000161888			rs148362484-?	intron_variant	NR	1e-06	6	3.95429	[2.262331684-6.911619633]	GCST90296471
rs148537820	36810956	Foss-Skiftesvik J	Neuro Oncol	www.ncbi.nlm.nih.gov/pubmed/36810956	18p11.31	6855035		ARHGAP28			ENSG00000088756			rs148537820-?	intron_variant	NR	3e-06	5.52288	4.70959	[2.452519835-9.043841239]	GCST90296471
rs143625857	36810956	Foss-Skiftesvik J	Neuro Oncol	www.ncbi.nlm.nih.gov/pubmed/36810956	15q21.1	46869384		RN7SKP101 - SEMA6D	ENSG00000223308	ENSG00000137872		148872	314717	rs143625857-?	intergenic_variant	NR	7e-06	5.1549	4.60941	[2.364399314-8.98607359]	GCST90296471
rs148978372	36810956	Foss-Skiftesvik J	Neuro Oncol	www.ncbi.nlm.nih.gov/pubmed/36810956	19p13.3	3190030		NCLN			ENSG00000125912			rs148978372-?	intron_variant	NR	8e-06	5.09691	4.48797	[2.317951914-8.689505212]	GCST90296471
rs149062095	36810956	Foss-Skiftesvik J	Neuro Oncol	www.ncbi.nlm.nih.gov/pubmed/36810956	8q24.23	138168218		FAM135B			ENSG00000147724			rs149062095-?	intron_variant	NR	4e-06	5.39794	7.92641	[3.286318693-19.11803251]	GCST90296471
rs149071574	36810956	Foss-Skiftesvik J	Neuro Oncol	www.ncbi.nlm.nih.gov/pubmed/36810956	1p35.1	34231442		C1orf94 - MIR552	ENSG00000142698	ENSG00000207941		12311	438157	rs149071574-?	intergenic_variant	NR	9e-06	5.04576	5.70989	[2.649237864-12.30650519]	GCST90296471
rs149122257	36810956	Foss-Skiftesvik J	Neuro Oncol	www.ncbi.nlm.nih.gov/pubmed/36810956	5p12	43141543		ZNF131			ENSG00000172262			rs149122257-?	intron_variant	NR	5e-06	5.30103	5.21167	[2.557494325-10.6203503]	GCST90296471
rs17124582	36810956	Foss-Skiftesvik J	Neuro Oncol	www.ncbi.nlm.nih.gov/pubmed/36810956	14q31.3	88360369		KCNK10 - SPATA7	ENSG00000100433	ENSG00000042317		33462	24555	rs17124582-?	intergenic_variant	NR	4e-06	5.39794	4.41143	[2.346404133-8.293864296]	GCST90296471
rs17244307	36810956	Foss-Skiftesvik J	Neuro Oncol	www.ncbi.nlm.nih.gov/pubmed/36810956	7q21.3	93925434		GNG11			ENSG00000127920			rs17244307-?	intron_variant	NR	2e-06	5.69897	4.0686	[2.276747752-7.270695834]	GCST90296471
rs1729133	36810956	Foss-Skiftesvik J	Neuro Oncol	www.ncbi.nlm.nih.gov/pubmed/36810956	8p22	13352172		DLC1			ENSG00000164741			rs1729133-?	intron_variant	NR	7e-06	5.1549	0.444236	[0.311866521-0.63278789]	GCST90296471
rs17444853	36810956	Foss-Skiftesvik J	Neuro Oncol	www.ncbi.nlm.nih.gov/pubmed/36810956	9q33.1	118385466		TPT1P9 - LINC02578	ENSG00000234782	ENSG00000235201		302084	355097	rs17444853-?	intron_variant	NR	9e-06	5.04576	3.73557	[2.086291317-6.688649598]	GCST90296471
rs180713183	36810956	Foss-Skiftesvik J	Neuro Oncol	www.ncbi.nlm.nih.gov/pubmed/36810956	2q14.1	117943733		CCDC93			ENSG00000125633			rs180713183-?	intron_variant	NR	4e-06	5.39794	4.48931	[2.365931942-8.518395487]	GCST90296471
rs181018912	36810956	Foss-Skiftesvik J	Neuro Oncol	www.ncbi.nlm.nih.gov/pubmed/36810956	1p33	46500732		DMBX1			ENSG00000197587			rs181018912-?	intron_variant	NR	7e-06	5.1549	4.55534	[2.355516443-8.809582064]	GCST90296471
rs111964430	36810956	Foss-Skiftesvik J	Neuro Oncol	www.ncbi.nlm.nih.gov/pubmed/36810956	18q23	78377556		RNU6-655P - Y_RNA	ENSG00000199728	ENSG00000251986		340711	166539	rs111964430-?	intergenic_variant	NR	7e-06	5.1549	5.50909	[2.613828487-11.61136082]	GCST90296471
rs112444814	36810956	Foss-Skiftesvik J	Neuro Oncol	www.ncbi.nlm.nih.gov/pubmed/36810956	15q25.3	87783086		LINC00052 - NTRK3	ENSG00000259527	ENSG00000140538		203220	76665	rs112444814-?	intergenic_variant	NR	4e-07	6.39794	9.46499	[3.955883641-22.64628906]	GCST90296471
rs11233250	28346443	Melin BS	Nat Genet	www.ncbi.nlm.nih.gov/pubmed/28346443	11q14.1	82685972	intergenic	MIR4300HG			ENSG00000245832			rs11233250-C	intron_variant	0.868	1e-09	9	1.24	1.16-1.33	GCST004349
rs3751667	28346443	Melin BS	Nat Genet	www.ncbi.nlm.nih.gov/pubmed/28346443	16p13.3	954554	LMF1	LMF1			ENSG00000103227			rs3751667-T	synonymous_variant	0.208	6e-06	5.22185	1.13	1.07-1.19	GCST004349
rs10852606	28346443	Melin BS	Nat Genet	www.ncbi.nlm.nih.gov/pubmed/28346443	16q12.1	50094961	HEATR3	HEATR3			ENSG00000155393			rs10852606-C	intron_variant	0.713	1e-11	11	1.18	1.13-1.24	GCST004349
rs2235573	28346443	Melin BS	Nat Genet	www.ncbi.nlm.nih.gov/pubmed/28346443	22q13.1	38081923	SLC16A8	SLC16A8			ENSG00000100156			rs2235573-G	synonymous_variant	0.507	2e-10	9.69897	1.15	1.10-1.20	GCST004349
rs2562152	28346443	Melin BS	Nat Genet	www.ncbi.nlm.nih.gov/pubmed/28346443	16p13.3	73898	MPG	RHBDF1			ENSG00000007384			rs2562152-T	intron_variant	0.85	2e-08	7.69897	1.21	1.13-1.29	GCST004349
